# Supplementary material for: 1,4-Bis(hex­yloxy)-2,5-diiodo­benzene
Source: Acta Crystallogr Sect E Struct Rep Online. 2010 Mar 13;66(Pt 4):o837–8. doi: 10.1107/S1600536810005258 (PMC2983920; doi:10.1107/S1600536810005258)
Supplement: Supplementary file 1 [file e-66-0o837-sup1.cif]

##############################################################################
###                                                                        ###
###        Electronic paper (Acta Crystallographica Section E)             ###
###                                                                        ###
##############################################################################
#                                                                            #
# This CIF contains the data in a paper accepted for publication in Acta     #
# Crystallographica Section E. It conforms to the requirements of Notes      #
# for Authors for Section E, and has been peer reviewed under the auspices   #
# of the IUCr Commission on Journals.                                        #
#                                                                            #
# Full details of the Crystallographic Information File format               #
# are given in the paper "The Crystallographic Information File (CIF):       #
# a New Standard Archive File for Crystallography" by S. R. Hall, F. H.      #
# Allen and I. D. Brown [Acta Cryst. (1991), A47, 655-685].                  #
#                                                                            #
# The current version of the core CIF dictionary is obtainable from          #
# ftp://ftp.iucr.org/pub/cif_core.dic. The current version number is 2.4.    #
#                                                                            #
# Software is freely available for graphical display of the structure(s) in  #
# this CIF.  For information consult the CIF home page http://www.iucr.org/  #
# cif/home.html                                                              #
#                                                                            #
# This file may be used for bona fide research purposes within the           #
# scientific community so long as proper attribution is given to the journal # 
# article from which it was obtained.                                        #
#                                                                            #
##############################################################################
                                             
data_I
_audit_creation_method     SHELXL-97
_chemical_name_systematic
;
1,4-Bis(hexyloxy)-2,5-diiodobenzene
;
_chemical_name_common     ?
_chemical_formula_moiety     'C18 H28 I2 O2'
_chemical_formula_sum     'C18 H28 I2 O2'
_chemical_formula_weight     530.20
_chemical_melting_point     ?
_symmetry_cell_setting     monoclinic
_symmetry_space_group_name_H-M     'P 21/n'
_symmetry_space_group_name_Hall     '-P 2yn'
loop_
    _symmetry_equiv_pos_site_id
    _symmetry_equiv_pos_as_xyz
    1 x,y,z
    2 1/2-x,1/2+y,1/2-z
    3 -x,-y,-z
    4 1/2+x,1/2-y,1/2+z
_cell_length_a     9.4481(9)
_cell_length_b     7.8455(6)
_cell_length_c     13.457(2)
_cell_angle_alpha     90.00
_cell_angle_beta     92.148(12)
_cell_angle_gamma     90.00
_cell_volume     996.80(16)
_cell_formula_units_Z     2
_cell_measurement_reflns_used     7553
_cell_measurement_theta_min     0.88
_cell_measurement_theta_max     26.29
_cell_measurement_temperature     173(2)
_exptl_crystal_description     rod
_exptl_crystal_colour     colorless
_exptl_crystal_size_max     0.32
_exptl_crystal_size_mid     0.11
_exptl_crystal_size_min     0.06
_exptl_crystal_density_diffrn     1.767
_exptl_crystal_density_meas     ?
_exptl_crystal_density_method     'not measured'
_exptl_crystal_F_000     516
_exptl_absorpt_coefficient_mu     3.160
_exptl_absorpt_correction_type     multi-scan
_exptl_absorpt_process_details     'MULscanABS in PLATON (Spek, 2009)'
_exptl_absorpt_correction_T_min     0.95162
_exptl_absorpt_correction_T_max     1.04178
_exptl_special_details
;
;
_diffrn_ambient_temperature     173(2)
_diffrn_radiation_type     MoK\a
_diffrn_radiation_wavelength     0.71073
_diffrn_radiation_source     'fine-focus sealed tube'
_diffrn_radiation_monochromator     graphite
_diffrn_measurement_device_type     'STOE IPDS'
_diffrn_measurement_method     '\f rotation'
_diffrn_detector_area_resol_mean     ?
_diffrn_reflns_number     7660
_diffrn_reflns_av_R_equivalents     0.0580
_diffrn_reflns_av_sigmaI/netI     0.0776
_diffrn_reflns_theta_min     2.59
_diffrn_reflns_theta_max     26.06
_diffrn_reflns_theta_full     26.06
_diffrn_measured_fraction_theta_max     0.993
_diffrn_measured_fraction_theta_full     0.993
_diffrn_reflns_limit_h_min     -11
_diffrn_reflns_limit_h_max     11
_diffrn_reflns_limit_k_min     -9
_diffrn_reflns_limit_k_max     9
_diffrn_reflns_limit_l_min     -16
_diffrn_reflns_limit_l_max     16
_diffrn_standards_number     0
_diffrn_standards_interval_count     ?
_diffrn_standards_interval_time     ?
_diffrn_standards_decay_%     0
_refine_special_details
;
Refinement of <i>F</i>^2^ against ALL reflections. The weighted <i>R</i>-factor
wR and goodness of fit <i>S</i> are based on <i>F</i>^2^, conventional
<i>R</i>-factors <i>R</i> are based on <i>F</i>, with <i>F</i> set to zero for
negative <i>F</i>^2^. The threshold expression of <i>F</i>^2^ >
\s(<i>F</i>^2^) is used only for calculating <i>R</i>-factors(gt) etc. and is
not relevant to the choice of reflections for refinement. <i>R</i>-factors
based on <i>F</i>^2^ are statistically about twice as large as those based on
<i>F</i>, and <i>R</i>- factors based on ALL data will be even larger.
;
_reflns_number_total     1962
_reflns_number_gt     1216
_reflns_threshold_expression     I>2\s(I)
_refine_ls_structure_factor_coef     Fsqd
_refine_ls_matrix_type     full
_refine_ls_R_factor_all     0.0615
_refine_ls_R_factor_gt     0.0290
_refine_ls_wR_factor_gt     0.0506
_refine_ls_wR_factor_ref     0.0547
_refine_ls_goodness_of_fit_ref     0.785
_refine_ls_restrained_S_all     0.785
_refine_ls_number_reflns     1962
_refine_ls_number_parameters     101
_refine_ls_number_restraints     0
_refine_ls_hydrogen_treatment     constr
_refine_ls_weighting_scheme     calc
_refine_ls_weighting_details
                 'calc w=1/[\s^2^(Fo^2^)+(0.0227P)^2^] where P=(Fo^2^+2Fc^2^)/3'
_atom_sites_solution_hydrogens     difmap
_atom_sites_solution_primary     direct
_atom_sites_solution_secondary     difmap
_refine_ls_shift/su_max     ?
_refine_ls_shift/su_max_lt     0.001
_refine_ls_shift/su_mean     <0.001
_refine_diff_density_max     0.810
_refine_diff_density_min     -1.309
_refine_ls_extinction_method     none
_refine_ls_extinction_coef     ?
loop_
    _atom_type_symbol
    _atom_type_description
    _atom_type_scat_dispersion_real
    _atom_type_scat_dispersion_imag
    _atom_type_scat_source
    'C' 'C' 0.0033 0.0016
                         'International Tables Vol C Tables 4.2.6.8 and 6.1.1.4'
    'H' 'H' 0.0000 0.0000
                         'International Tables Vol C Tables 4.2.6.8 and 6.1.1.4'
    'I' 'I' -0.4742 1.8119
                         'International Tables Vol C Tables 4.2.6.8 and 6.1.1.4'
    'O' 'O' 0.0106 0.0060
                         'International Tables Vol C Tables 4.2.6.8 and 6.1.1.4'
_computing_data_collection     'EXPOSE in IPDS-I (Stoe & Cie, 2000)'
_computing_cell_refinement     'CELL in IPDS-I (Stoe & Cie, 2000)'
_computing_data_reduction     'INTEGRATE in IPDS-I (Stoe & Cie, 2000)'
_computing_structure_solution     'SHELXS-97 (Sheldrick, 2008)'
_computing_structure_refinement     'SHELXL-97 (Sheldrick, 2008)'
_computing_molecular_graphics     'Mercury (Macrae <i>et al.</i>,  2006)'
_computing_publication_material     'SHELXL-97 & PLATON (Spek, 2009)'
loop_
    _atom_site_type_symbol
    _atom_site_label
    _atom_site_fract_x
    _atom_site_fract_y
    _atom_site_fract_z
    _atom_site_U_iso_or_equiv
    _atom_site_thermal_displace_type
    _atom_site_calc_flag
    _atom_site_refinement_flags
    _atom_site_occupancy
    I I1 0.82998(3) 0.69287(4) 0.01561(3) 0.03070(10)
                                                    Uani . . 1.000
    O O1 0.7295(3) 0.3497(4) 0.0975(2) 0.0276(10) Uani . . 1.000
    C C1 0.6122(4) 0.4192(6) 0.0508(3) 0.0215(14) Uani . . 1.000
    C C1' 0.7158(4) 0.1961(7) 0.1533(3) 0.0279(16) Uani . . 1.000
    C C2 0.6307(4) 0.5768(6) 0.0054(3) 0.0214(16) Uani . . 1.000
    C C2' 0.8638(5) 0.1475(6) 0.1902(4) 0.0286(16) Uani . . 1.000
    C C3 0.5180(4) 0.6593(6) -0.0459(3) 0.0170(14) Uani . . 1.000
    C C3' 0.9402(4) 0.2857(6) 0.2498(3) 0.0242(16) Uani . . 1.000
    C C4' 1.0897(5) 0.2350(6) 0.2818(3) 0.0261(16) Uani . . 1.000
    C C5' 1.1699(5) 0.3737(6) 0.3398(4) 0.0332(17) Uani . . 1.000
    C C6' 1.3227(5) 0.3225(8) 0.3657(4) 0.0373(16) Uani . . 1.000
    H H1'1 0.67420 0.10460 0.11080 0.0340 Uiso calc R 1.000
    H H1'2 0.65390 0.21470 0.21010 0.0340 Uiso calc R 1.000
    H H3 0.53150 0.76690 -0.07650 0.0210 Uiso calc R 1.000
    H H2'1 0.92060 0.11840 0.13220 0.0340 Uiso calc R 1.000
    H H2'2 0.85780 0.04420 0.23210 0.0340 Uiso calc R 1.000
    H H3'1 0.94350 0.39070 0.20920 0.0290 Uiso calc R 1.000
    H H3'2 0.88620 0.31150 0.30960 0.0290 Uiso calc R 1.000
    H H4'1 1.14270 0.20610 0.22190 0.0310 Uiso calc R 1.000
    H H4'2 1.08590 0.13140 0.32350 0.0310 Uiso calc R 1.000
    H H5'1 1.12050 0.39790 0.40180 0.0400 Uiso calc R 1.000
    H H5'2 1.16960 0.47950 0.29970 0.0400 Uiso calc R 1.000
    H H6'1 1.32350 0.21600 0.40380 0.0560 Uiso calc R 1.000
    H H6'2 1.36880 0.41260 0.40570 0.0560 Uiso calc R 1.000
    H H6'3 1.37380 0.30610 0.30440 0.0560 Uiso calc R 1.000
loop_
    _atom_site_aniso_label
    _atom_site_aniso_U_11
    _atom_site_aniso_U_22
    _atom_site_aniso_U_33
    _atom_site_aniso_U_12
    _atom_site_aniso_U_13
    _atom_site_aniso_U_23
    I1 0.02310(10)
                 0.0311(2) 0.0374(2) -0.0054(2) -0.00510(10)
                                                           0.0055(2)
    O1 0.0202(14) 0.026(2) 0.0358(19) -0.0003(12) -0.0093(13) 0.0145(15)
    C1 0.019(2) 0.021(3) 0.024(2) 0.0025(18) -0.0054(18) -0.001(2)
    C1' 0.028(2) 0.021(3) 0.034(3) -0.003(2) -0.0063(19) 0.007(3)
    C2 0.021(2) 0.023(3) 0.020(3) -0.0020(18) -0.0013(17) -0.003(2)
    C2' 0.029(2) 0.025(3) 0.031(3) 0.001(2) -0.008(2) 0.005(2)
    C3 0.0108(19) 0.022(3) 0.018(2) -0.0001(18) -0.0003(16) -0.001(2)
    C3' 0.022(2) 0.023(3) 0.027(3) 0.002(2) -0.0054(18) 0.004(2)
    C4' 0.028(2) 0.026(3) 0.024(3) 0.0020(18) -0.004(2) 0.006(2)
    C5' 0.031(3) 0.025(3) 0.043(3) -0.001(2) -0.007(2) 0.008(2)
    C6' 0.027(2) 0.039(3) 0.045(3) -0.006(3) -0.010(2) 0.002(3)
_geom_special_details
;
Bond distances, angles etc. have been calculated using the rounded fractional
coordinates. All su's are estimated from the variances of the (full)
variance-covariance matrix. The cell esds are taken into account in the
estimation of distances, angles and torsion angles
;
loop_
    _geom_bond_atom_site_label_1
    _geom_bond_atom_site_label_2
    _geom_bond_site_symmetry_1
    _geom_bond_site_symmetry_2
    _geom_bond_distance
    _geom_bond_publ_flag
    I1 C2 . . 2.091(4) no
    O1 C1 . . 1.367(5) no
    O1 C1' . . 1.428(6) no
    C1 C2 . . 1.393(6) no
    C1 C3 . 3_665 1.375(6) no
    C1' C2' . . 1.515(6) no
    C2 C3 . . 1.405(6) no
    C2' C3' . . 1.515(7) no
    C3' C4' . . 1.514(6) no
    C4' C5' . . 1.524(7) no
    C5' C6' . . 1.526(7) no
    C1' H1'1 . . 0.9900 no
    C1' H1'2 . . 0.9900 no
    C2' H2'1 . . 0.9900 no
    C2' H2'2 . . 0.9900 no
    C3 H3 . . 0.9500 no
    C3' H3'1 . . 0.9900 no
    C3' H3'2 . . 0.9900 no
    C4' H4'1 . . 0.9900 no
    C4' H4'2 . . 0.9900 no
    C5' H5'1 . . 0.9900 no
    C5' H5'2 . . 0.9900 no
    C6' H6'1 . . 0.9800 no
    C6' H6'2 . . 0.9800 no
    C6' H6'3 . . 0.9800 no
loop_
    _geom_contact_atom_site_label_1
    _geom_contact_atom_site_label_2
    _geom_contact_distance
    _geom_contact_site_symmetry_1
    _geom_contact_site_symmetry_2
    _geom_contact_publ_flag
    I1 O1 3.073(3) . . no
    I1 C6' 3.736(5) . 2_755 no
    I1 H3'2 3.3100 . 2_655 no
    I1 H4'1 3.3100 . 3_765 no
    O1 I1 3.073(3) . . no
    O1 H3'1 2.4900 . . no
    O1 H2'2 2.9000 . 2_655 no
    O1 H6'1 2.8300 . 4_454 no
    C6' I1 3.736(5) . 2_745 no
    C1 H4'2 3.0600 . 2_655 no
    C1 H4'2 3.0900 . 4_454 no
    C1 H2'2 3.0800 . 2_655 no
    C1 H6'1 3.0500 . 4_454 no
    C1' H3 2.5400 . 3_665 no
    C2 H4'2 2.9600 . 4_454 no
    C3 H5'1 3.0300 . 2_655 no
    C3 H1'2 2.8700 . 3_665 no
    C3 H4'2 2.9600 . 4_454 no
    C3 H1'1 2.7200 . 3_665 no
    H1'1 C3 2.7200 . 3_665 no
    H1'1 H3 2.2200 . 3_665 no
    H1'2 C3 2.8700 . 3_665 no
    H1'2 H3 2.4700 . 3_665 no
    H3 C1' 2.5400 . 3_665 no
    H3 H1'1 2.2200 . 3_665 no
    H3 H1'2 2.4700 . 3_665 no
    H2'1 H4'1 2.4800 . . no
    H2'2 H4'2 2.5400 . . no
    H2'2 O1 2.9000 . 2_645 no
    H2'2 C1 3.0800 . 2_645 no
    H3'1 O1 2.4900 . . no
    H3'1 H5'2 2.5200 . . no
    H3'2 H5'1 2.5900 . . no
    H3'2 I1 3.3100 . 2_645 no
    H4'1 H2'1 2.4800 . . no
    H4'1 H6'3 2.5400 . . no
    H4'1 H5'2 2.5400 . 2_745 no
    H4'1 I1 3.3100 . 3_765 no
    H4'2 H2'2 2.5400 . . no
    H4'2 H6'1 2.5400 . . no
    H4'2 C1 3.0600 . 2_645 no
    H4'2 C1 3.0900 . 4_555 no
    H4'2 C2 2.9600 . 4_555 no
    H4'2 C3 2.9600 . 4_555 no
    H5'1 H3'2 2.5900 . . no
    H5'1 C3 3.0300 . 2_645 no
    H5'2 H3'1 2.5200 . . no
    H5'2 H4'1 2.5400 . 2_755 no
    H6'1 H4'2 2.5400 . . no
    H6'1 O1 2.8300 . 4_555 no
    H6'1 C1 3.0500 . 4_555 no
    H6'3 H4'1 2.5400 . . no
loop_
    _geom_angle_atom_site_label_1
    _geom_angle_atom_site_label_2
    _geom_angle_atom_site_label_3
    _geom_angle_site_symmetry_1
    _geom_angle_site_symmetry_2
    _geom_angle_site_symmetry_3
    _geom_angle
    _geom_angle_publ_flag
    C1 O1 C1' . . . 119.4(3) no
    O1 C1 C2 . . . 116.3(3) no
    O1 C1 C3 . . 3_665 123.5(4) no
    C2 C1 C3 . . 3_665 120.2(4) no
    O1 C1' C2' . . . 106.5(3) no
    I1 C2 C1 . . . 119.0(3) no
    I1 C2 C3 . . . 119.7(3) no
    C1 C2 C3 . . . 121.3(4) no
    C1' C2' C3' . . . 114.1(4) no
    C1 C3 C2 3_665 . . 118.5(4) no
    C2' C3' C4' . . . 112.5(4) no
    C3' C4' C5' . . . 113.5(4) no
    C4' C5' C6' . . . 112.1(4) no
    O1 C1' H1'1 . . . 110.00 no
    O1 C1' H1'2 . . . 110.00 no
    C2' C1' H1'1 . . . 110.00 no
    C2' C1' H1'2 . . . 110.00 no
    H1'1 C1' H1'2 . . . 109.00 no
    C1' C2' H2'1 . . . 109.00 no
    C1' C2' H2'2 . . . 109.00 no
    C3' C2' H2'1 . . . 109.00 no
    C3' C2' H2'2 . . . 109.00 no
    H2'1 C2' H2'2 . . . 108.00 no
    C2 C3 H3 . . . 121.00 no
    C1 C3 H3 3_665 . . 121.00 no
    C2' C3' H3'1 . . . 109.00 no
    C2' C3' H3'2 . . . 109.00 no
    C4' C3' H3'1 . . . 109.00 no
    C4' C3' H3'2 . . . 109.00 no
    H3'1 C3' H3'2 . . . 108.00 no
    C3' C4' H4'1 . . . 109.00 no
    C3' C4' H4'2 . . . 109.00 no
    C5' C4' H4'1 . . . 109.00 no
    C5' C4' H4'2 . . . 109.00 no
    H4'1 C4' H4'2 . . . 108.00 no
    C4' C5' H5'1 . . . 109.00 no
    C4' C5' H5'2 . . . 109.00 no
    C6' C5' H5'1 . . . 109.00 no
    C6' C5' H5'2 . . . 109.00 no
    H5'1 C5' H5'2 . . . 108.00 no
    C5' C6' H6'1 . . . 109.00 no
    C5' C6' H6'2 . . . 109.00 no
    C5' C6' H6'3 . . . 110.00 no
    H6'1 C6' H6'2 . . . 109.00 no
    H6'1 C6' H6'3 . . . 110.00 no
    H6'2 C6' H6'3 . . . 110.00 no
loop_
    _geom_torsion_atom_site_label_1
    _geom_torsion_atom_site_label_2
    _geom_torsion_atom_site_label_3
    _geom_torsion_atom_site_label_4
    _geom_torsion_site_symmetry_1
    _geom_torsion_site_symmetry_2
    _geom_torsion_site_symmetry_3
    _geom_torsion_site_symmetry_4
    _geom_torsion
    _geom_torsion_publ_flag
    C1' O1 C1 C2 . . . . 174.3(4) no
    C1' O1 C1 C3 . . . 3_665 -6.7(6) no
    C1 O1 C1' C2' . . . . 176.8(4) no
    O1 C1 C2 I1 . . . . -1.5(5) no
    O1 C1 C2 C3 . . . . 179.2(4) no
    C3 C1 C2 I1 3_665 . . . 179.5(3) no
    C3 C1 C2 C3 3_665 . . . 0.2(6) no
    O1 C1 C3 C2 . . 3_665 3_665 -179.1(4) no
    C2 C1 C3 C2 . . 3_665 3_665 -0.2(6) no
    O1 C1' C2' C3' . . . . 55.8(5) no
    I1 C2 C3 C1 . . . 3_665 -179.5(3) no
    C1 C2 C3 C1 . . . 3_665 -0.2(6) no
    C1' C2' C3' C4' . . . . -177.7(4) no
    C2' C3' C4' C5' . . . . 178.6(4) no
    C3' C4' C5' C6' . . . . -176.7(4) no
data_global
_journal_date_recd_electronic     2010-01-19
_journal_date_accepted     2010-02-09
_journal_name_full     'Acta Crystallographica, Section E'
_journal_year     2010
_journal_volume     66
_journal_issue      4
_journal_page_first     o837
_journal_page_last     o838
_journal_paper_category     QO
_journal_coeditor_code     LX2134
_publ_contact_author_name     'Reinhard Neier'
_publ_contact_author_address
;
Institute of Chemistry
University of Neuch\^atel
rue Emile-Argand 11
2009 Neuch\^atel
Switzerland
;
_publ_contact_author_email     'reinhard.neier@unine.ch'
_publ_contact_author_fax     '+417182511'
_publ_contact_author_phone     '+4132 7182400'
_publ_section_title
;
1,4-Bis(hexyloxy)-2,5-diiodobenzene
;
loop_
    _publ_author_name
    _publ_author_address
    'Thevenet, Damien'
;
Institute of Chemistry
University of Neuch\^atel
rue Emile-Argand 11
2009 Neuch\^atel
Switzerland
;
    'Neier^*^, Reinhard'
;
Institute of Chemistry
University of Neuch\^atel
rue Emile-Argand 11
2009 Neuch\^atel
Switzerland
;
    'Sereda, Olha'
;
XRD Application LAB
Microsystems Technology Division
Swiss Center for Electronics and Microtechnology
rue Jaquet Droz 1
CH-2001 Neuch\^atel
Switzerland
;
    'Neels, Antonia'
;
XRD Application LAB
Microsystems Technology Division
Swiss Center for Electronics and Microtechnology
rue Jaquet Droz 1
CH-2001 Neuch\^atel
Switzerland
;
    'Stoeckli-Evans, Helen'
;
Institute of Physics
University of Neuch\^atel
rue Emile-Argand 11
2009 Neuch\^atel
Switzerland
;
_publ_section_synopsis     .
