# Supplementary material for: 1,4-Bis(hex­yloxy)-2,5-diiodo­benzene
Source: Acta Crystallogr Sect E Struct Rep Online. 2010 Mar 13;66(Pt 4):o837–8. doi: 10.1107/S1600536810005258 (PMC2983920; doi:10.1107/S1600536810005258)
Supplement: Supplementary file 2 [file e-66-0o837-Isup2.hkl]

# 
# h,k,l, Fc-squared, Fo-squared, sigma(Fo-squared) and status flag 
# 
data_I
_shelx_title ' JM-24-F1  IPDS1  -100DEGC' 
_shelx_refln_list_code          4 
_shelx_F_calc_maximum      285.40 
_exptl_crystal_F_000       516.00 
_reflns_d_resolution_high  0.8089 
 
loop_ 
 _symmetry_equiv_pos_as_xyz 
 'x, y, z' 
 '-x+1/2, y+1/2, -z+1/2' 
 '-x, -y, -z' 
 'x-1/2, -y-1/2, z-1/2' 
 
_cell_length_a     9.4481 
_cell_length_b     7.8455 
_cell_length_c    13.4570 
_cell_angle_alpha  90.000 
_cell_angle_beta   92.148 
_cell_angle_gamma  90.000 
 
_shelx_F_squared_multiplier     1.000 
 
loop_ 
 _refln_index_h 
 _refln_index_k 
 _refln_index_l 
 _refln_F_squared_calc 
 _refln_F_squared_meas 
 _refln_F_squared_sigma 
 _refln_observed_status 
   2   0   0    16055.26    15491.00    404.65 o 
   4   0   0     8630.98     8893.84    240.13 o 
   6   0   0    13704.32    12992.22    440.97 o 
   8   0   0     2355.07     2548.70    162.31 o 
  10   0   0      373.07      372.74    164.32 o 
   1   1   0       66.73       69.26    119.86 o 
   2   1   0    19150.92    17702.43    440.99 o 
   3   1   0     1800.88     1733.60     67.50 o 
   4   1   0    21115.10    20649.78    454.97 o 
   5   1   0     1360.92     1334.69     61.97 o 
   6   1   0      343.95      326.88     71.44 o 
   7   1   0       33.79       34.96     82.16 o 
   8   1   0     1467.56     1509.03     82.06 o 
   9   1   0     1536.78     1562.73    108.74 o 
  10   1   0     3021.82     3152.80    129.54 o 
  11   1   0      270.91      267.19    148.79 o 
   0   2   0    40940.16    43264.84    604.77 o 
   1   2   0    17235.03    17762.41    255.02 o 
   2   2   0     4676.41     4640.65    135.51 o 
   3   2   0       24.84       62.47     67.09 o 
   4   2   0      779.30      715.58     65.98 o 
   5   2   0    10102.41     9752.07    166.27 o 
   6   2   0     5652.36     5521.11    123.28 o 
   7   2   0     5942.66     5858.05    112.08 o 
   8   2   0     2628.75     2676.46    100.48 o 
   9   2   0        0.39       73.98    123.09 o 
  10   2   0      127.17       91.53    116.86 o 
  11   2   0      551.27      461.44    152.62 o 
   1   3   0     2458.36     2488.57    115.73 o 
   2   3   0     3338.44     3347.69    117.31 o 
   3   3   0    13766.82    13045.17    304.79 o 
   4   3   0     2887.09     2839.93     91.30 o 
   5   3   0     2431.33     2385.53     91.79 o 
   6   3   0        9.49       13.90     82.92 o 
   7   3   0      597.68      686.64     76.31 o 
   8   3   0      531.04      435.79     90.10 o 
   9   3   0     4231.25     4159.07    155.74 o 
  10   3   0      492.97      392.20    164.43 o 
  11   3   0      712.48      641.46    154.38 o 
   0   4   0      231.43      316.15    118.85 o 
   1   4   0    13425.12    13830.13    191.67 o 
   2   4   0       30.46       35.22     72.68 o 
   3   4   0      140.79      131.27     79.01 o 
   4   4   0        4.65       17.61     99.21 o 
   5   4   0     7648.87     7723.18    160.98 o 
   6   4   0        0.68       33.62     77.33 o 
   7   4   0     6154.19     6284.77    198.83 o 
   8   4   0      452.31      311.75    105.03 o 
   9   4   0      122.08       63.71    108.05 o 
  10   4   0       25.44       -3.15    180.93 o 
   1   5   0     3478.83     3820.58    133.07 o 
   2   5   0      220.24      222.76    110.17 o 
   3   5   0     9763.50    10090.06    253.54 o 
   4   5   0      679.38      634.41    110.35 o 
   5   5   0     1809.02     1823.83     93.43 o 
   6   5   0       12.58        4.75     86.73 o 
   7   5   0      327.90      319.02    104.89 o 
   8   5   0      118.06       70.07    106.78 o 
   9   5   0     1841.63     1769.40    151.40 o 
   0   6   0     3113.59     3341.74    210.47 o 
   1   6   0     4459.72     4623.34    145.11 o 
   2   6   0     1215.55     1237.24    121.24 o 
   3   6   0      607.15      618.71    113.22 o 
   4   6   0        7.40       44.00    115.33 o 
   5   6   0     1854.12     1781.13     92.77 o 
   6   6   0     2020.92     1975.99    125.37 o 
   7   6   0     1739.54     1756.46    100.77 o 
   8   6   0      210.96      162.16    133.97 o 
   9   6   0      116.34      187.93    154.14 o 
   1   7   0      485.48      496.39    114.34 o 
   2   7   0     1539.03     1620.19    119.06 o 
   3   7   0     1049.44     1012.33    147.91 o 
   4   7   0     2163.03     2232.33    117.95 o 
   5   7   0     1324.89     1258.12    126.46 o 
   6   7   0       20.40       14.80    113.13 o 
   7   7   0        4.12       96.69    149.13 o 
   8   7   0      608.88      423.05    168.88 o 
   0   8   0     3498.78     3574.40    226.32 o 
   1   8   0      168.61      138.17    152.07 o 
   2   8   0      874.67      766.79    158.99 o 
   3   8   0      390.04      345.57    138.30 o 
   4   8   0      467.25      338.07    140.75 o 
   5   8   0       48.96       54.46    161.13 o 
   6   8   0     1767.86     1584.02    169.03 o 
   1   9   0       34.63      -11.09    186.13 o 
   2   9   0     1200.56     1168.42    179.45 o 
   3   9   0        0.71       17.49    183.90 o 
   4   9   0     1256.53      822.90    198.68 o 
 -11   0   1     1976.86     1878.52    192.74 o 
  -9   0   1     9210.98     9360.86    233.96 o 
  -7   0   1     1434.99     1443.99    128.85 o 
  -5   0   1     4027.02     3835.37    111.35 o 
  -3   0   1    21248.33    19660.70    437.59 o 
  -1   0   1       17.25       46.49    161.17 o 
   1   0   1     5429.31     5185.30    268.62 o 
   3   0   1    28154.26    28191.15    824.18 o 
   5   0   1     6678.36     6495.16    248.13 o 
   7   0   1     1299.21     1381.36    127.95 o 
   9   0   1     7248.31     7193.72    616.00 o 
  11   0   1     1583.71     1595.93    266.15 o 
 -11   1   1      864.20      625.60    166.57 o 
 -10   1   1        3.48        2.70    116.25 o 
  -9   1   1       20.88      119.72    135.84 o 
  -8   1   1       33.47       10.05     94.27 o 
  -7   1   1     8793.08     8930.72    223.78 o 
  -6   1   1      572.14      562.16     77.38 o 
  -5   1   1     3322.43     3056.27     80.69 o 
  -4   1   1      838.15      814.97     62.37 o 
  -3   1   1      177.15      170.49     61.34 o 
  -2   1   1      183.91      169.52     67.24 o 
  -1   1   1     4936.69     4762.27    139.20 o 
   0   1   1     9903.29     9820.64    289.82 o 
   1   1   1    16236.36    16248.49    302.85 o 
   2   1   1     1053.53     1058.19     95.64 o 
   3   1   1      853.71      865.89     76.51 o 
   4   1   1      257.93      266.29     69.08 o 
   5   1   1    17948.41    17342.63    493.67 o 
   6   1   1     1601.41     1534.57     82.78 o 
   7   1   1     8529.50     9019.61    121.04 o 
   8   1   1        7.94      -14.04     84.95 o 
   9   1   1      104.85       51.78    103.43 o 
  10   1   1      123.53       21.14    128.82 o 
  11   1   1     1201.82     1089.29    169.24 o 
 -11   2   1      986.72      770.64    168.84 o 
 -10   2   1     1437.16     1287.67    124.45 o 
  -9   2   1     3043.03     3046.64    135.12 o 
  -8   2   1     1116.90     1159.58     77.37 o 
  -7   2   1      485.01      450.35     75.57 o 
  -6   2   1       80.10       38.36     67.63 o 
  -5   2   1     1751.85     1697.53     66.26 o 
  -4   2   1     9240.55     8825.00    184.21 o 
  -3   2   1    13796.44    13165.07    328.49 o 
  -2   2   1     9328.72     9233.83    144.22 o 
  -1   2   1     2418.01     2533.55    125.80 o 
   0   2   1      235.74      299.30    101.99 o 
   1   2   1     6772.68     7094.04    234.59 o 
   2   2   1     9206.26     9297.09    228.48 o 
   3   2   1    20855.73    20687.44    528.06 o 
   4   2   1     4728.01     4307.89     94.26 o 
   5   2   1     2245.26     2227.08     82.12 o 
   6   2   1        0.75      -27.97     80.87 o 
   7   2   1     1714.58     1878.74     85.43 o 
   8   2   1      867.93      896.10     97.45 o 
   9   2   1     2818.44     2867.22    107.78 o 
  10   2   1     1401.37     1343.54    150.08 o 
  11   2   1      558.31      413.17    185.68 o 
 -11   3   1      146.92      112.87    141.70 o 
 -10   3   1       64.81      -17.85    144.67 o 
  -9   3   1      289.24      309.89    141.09 o 
  -8   3   1     1351.34     1311.66     88.38 o 
  -7   3   1     2187.32     2157.52     88.66 o 
  -6   3   1     4929.42     5065.29     97.24 o 
  -5   3   1      456.67      381.16     83.14 o 
  -4   3   1      556.98      551.79     68.93 o 
  -3   3   1      608.29      655.62     71.03 o 
  -2   3   1     5771.17     5454.53    125.19 o 
  -1   3   1     4023.40     4014.88    125.38 o 
   0   3   1    18438.39    18983.59    297.18 o 
   1   3   1     5613.15     5842.73    150.09 o 
   2   3   1     1572.04     1469.23     96.13 o 
   3   3   1      253.09      225.01     68.56 o 
   4   3   1      722.81      641.71     75.58 o 
   5   3   1     3096.38     3150.19     98.33 o 
   6   3   1     8172.69     8466.21    235.47 o 
   7   3   1      784.78      824.72     89.21 o 
   8   3   1      886.27      973.38    100.03 o 
   9   3   1       49.51       89.68     92.99 o 
  10   3   1      615.39      487.00    161.25 o 
  11   3   1      202.49      133.24    264.11 o 
 -10   4   1     2239.79     2172.34    188.64 o 
  -9   4   1        1.62      -33.89    116.27 o 
  -8   4   1     3010.27     3051.04    125.11 o 
  -7   4   1      212.98      191.75     71.81 o 
  -6   4   1      171.47      133.83     69.50 o 
  -5   4   1      423.24      375.37     85.36 o 
  -4   4   1    13391.07    13901.86    274.75 o 
  -3   4   1      261.26      215.00     67.13 o 
  -2   4   1     9711.70     9520.94    151.68 o 
  -1   4   1      486.49      570.24     87.89 o 
   0   4   1      110.42      112.92     76.02 o 
   1   4   1      164.38      192.13     88.54 o 
   2   4   1    14533.53    14710.05    461.43 o 
   3   4   1      533.31      461.82     79.20 o 
   4   4   1     8940.20     9206.58    136.80 o 
   5   4   1      239.67      223.64     92.86 o 
   6   4   1        0.47      -11.90     79.40 o 
   7   4   1      197.06      109.19     79.92 o 
   8   4   1     2833.03     3000.35    103.59 o 
   9   4   1       20.33       -4.96    116.11 o 
  10   4   1     2814.20     2802.22    145.13 o 
  -9   5   1       30.79      -78.30    134.92 o 
  -8   5   1     1966.52     2022.36    106.95 o 
  -7   5   1       18.06      -42.45    103.36 o 
  -6   5   1     4776.49     4740.66    143.91 o 
  -5   5   1      162.07      152.20     84.87 o 
  -4   5   1      391.17      382.12     85.22 o 
  -3   5   1      331.98      349.73     77.84 o 
  -2   5   1     6181.77     6422.16    142.70 o 
  -1   5   1       67.19       86.03    103.49 o 
   0   5   1     8714.99     8906.74    167.25 o 
   1   5   1        3.78       -1.09    108.47 o 
   2   5   1      484.59      518.01    117.11 o 
   3   5   1       86.29       77.76     97.45 o 
   4   5   1     1571.96     1608.89    101.71 o 
   5   5   1      344.09      293.02     94.52 o 
   6   5   1     6959.49     7111.13    151.85 o 
   7   5   1      580.98      492.74    105.61 o 
   8   5   1     1574.10     1421.01    131.02 o 
   9   5   1        2.97       -7.93    133.55 o 
  -9   6   1      732.58      534.23    152.57 o 
  -8   6   1     1074.07      826.58    121.20 o 
  -7   6   1      739.75      587.37    118.65 o 
  -6   6   1      224.36      210.53    113.10 o 
  -5   6   1       29.32       77.51     95.41 o 
  -4   6   1     3004.10     3070.83    109.44 o 
  -3   6   1     3239.94     3509.79    117.10 o 
  -2   6   1     1977.38     2037.61    117.64 o 
  -1   6   1      410.97      414.23    104.65 o 
   0   6   1      190.97      173.39    107.78 o 
   1   6   1     1548.52     1601.14    123.85 o 
   2   6   1     5604.31     5769.03    142.30 o 
   3   6   1     3532.07     3546.81    144.07 o 
   4   6   1     3564.72     3450.19    126.24 o 
   5   6   1       22.00       49.53     98.94 o 
   6   6   1        9.07       -3.27    112.15 o 
   7   6   1      320.18      316.90    110.85 o 
   8   6   1     1446.17     1303.77    173.94 o 
   9   6   1      663.50      510.86    134.79 o 
  -8   7   1      326.06      180.62    213.81 o 
  -7   7   1     1089.54      902.07    130.65 o 
  -6   7   1      707.22      625.54    119.66 o 
  -5   7   1     1146.53     1124.50    123.51 o 
  -4   7   1      574.32      505.80    121.92 o 
  -3   7   1       18.59       -2.22    108.15 o 
  -2   7   1     1528.28     1510.88    108.19 o 
  -1   7   1     3110.09     3108.15    127.92 o 
   0   7   1     1988.73     2004.59    129.81 o 
   1   7   1     1484.66     1559.34    127.50 o 
   2   7   1       20.47        5.05    124.08 o 
   3   7   1      232.97      196.90    160.09 o 
   4   7   1     1291.58     1209.54    154.19 o 
   5   7   1     2137.80     2192.98    168.82 o 
   6   7   1     1351.60     1249.92    142.51 o 
   7   7   1     1426.82     1334.39    147.92 o 
  -6   8   1       67.52       86.58    132.20 o 
  -5   8   1      948.21      761.36    169.84 o 
  -4   8   1        3.66        3.07    124.32 o 
  -3   8   1     2700.18     2704.50    141.43 o 
  -2   8   1        6.30       14.07    125.45 o 
  -1   8   1      218.32      229.19    129.17 o 
   0   8   1       13.99       22.69    144.39 o 
   1   8   1     1079.35     1101.75    159.55 o 
   2   8   1      263.06      266.57    168.54 o 
   3   8   1     2398.41     2291.88    215.49 o 
   4   8   1      153.13      104.93    167.68 o 
   5   8   1      739.40      744.90    180.36 o 
   6   8   1       27.03       -2.43    190.76 o 
  -4   9   1        7.41       86.37    177.67 o 
  -3   9   1      250.52      230.60    176.61 o 
  -2   9   1       20.81       13.98    173.41 o 
  -1   9   1     2215.28     2249.93    182.03 o 
   0   9   1      107.26       59.07    186.13 o 
   1   9   1     1168.34     1176.79    197.15 o 
   2   9   1       11.38      101.12    277.54 o 
   3   9   1       66.27      102.38    256.22 o 
   4   9   1       51.08       34.21    212.27 o 
 -10   0   2        8.46       -8.42    200.29 o 
  -8   0   2     3938.83     4019.93    232.51 o 
  -6   0   2    15875.66    15835.54    578.49 o 
  -4   0   2     2352.50     2200.01    113.51 o 
  -2   0   2    13511.97    11868.52    653.52 o 
   0   0   2    27980.45    26689.91    474.02 o 
   2   0   2     5132.32     5137.84    194.76 o 
   4   0   2     1936.64     1817.36    133.39 o 
   6   0   2    11983.23    12304.66    412.40 o 
   8   0   2       51.19       76.55     93.45 o 
  10   0   2     1048.54      938.88    209.69 o 
 -11   1   2      292.03      248.57    183.27 o 
 -10   1   2     3311.07     3184.31    140.25 o 
  -9   1   2      765.46      702.85    115.43 o 
  -8   1   2     1236.52     1218.55     85.15 o 
  -7   1   2       49.31       79.13     77.57 o 
  -6   1   2     2064.80     2107.67     79.94 o 
  -5   1   2     1205.02     1165.21     58.40 o 
  -4   1   2    23032.17    21719.41    383.64 o 
  -3   1   2     1597.85     1411.42     69.73 o 
  -2   1   2    15673.86    14534.94    220.48 o 
  -1   1   2     1438.86     1408.11    129.64 o 
   0   1   2      106.02      117.86    119.83 o 
   1   1   2     1539.01     1604.55    140.08 o 
   2   1   2    19804.46    19134.42    396.05 o 
   3   1   2     3189.73     3177.94     98.82 o 
   4   1   2     6100.24     6020.82    105.54 o 
   5   1   2      232.89      210.15     56.80 o 
   6   1   2      357.26      319.78     70.73 o 
   7   1   2      253.91      207.30     78.00 o 
   8   1   2     7009.21     7227.77    117.67 o 
   9   1   2     1112.21     1155.78    125.39 o 
  10   1   2     2862.37     2870.64    139.91 o 
  11   1   2       83.76      -17.17    182.99 o 
 -11   2   2      524.80      283.34    167.11 o 
 -10   2   2        6.76      -46.69    117.82 o 
  -9   2   2       25.81       76.62    112.35 o 
  -8   2   2     2404.02     2505.86     99.05 o 
  -7   2   2     4800.84     4824.67    110.45 o 
  -6   2   2     8963.46     9003.74    276.08 o 
  -5   2   2     2142.46     2040.55     85.39 o 
  -4   2   2      333.17      320.67     74.27 o 
  -3   2   2      170.35      152.98     74.09 o 
  -2   2   2     7602.63     7381.73    149.99 o 
  -1   2   2    11859.78    11757.57    187.90 o 
   0   2   2     6149.86     6076.57    250.47 o 
   1   2   2     2196.25     2514.77    158.10 o 
   2   2   2     3151.94     3218.07    116.81 o 
   3   2   2     1389.05     1440.92     82.63 o 
   4   2   2      245.71      132.68     72.28 o 
   5   2   2     4074.55     4003.23    103.61 o 
   6   2   2     6810.18     6914.55    133.33 o 
   7   2   2     2753.57     2883.26    102.07 o 
   8   2   2      737.50      753.14     89.37 o 
   9   2   2        1.91      -54.97    123.10 o 
  10   2   2      387.25      311.55    110.93 o 
  11   2   2      582.79      408.34    185.77 o 
 -11   3   2     1366.29     1112.58    137.42 o 
 -10   3   2      612.23      548.25    147.62 o 
  -9   3   2     2490.78     2654.64    110.39 o 
  -8   3   2      986.78      806.10     81.72 o 
  -7   3   2      371.12      389.15     87.43 o 
  -6   3   2      264.13      176.59     86.28 o 
  -5   3   2     3020.50     3042.42     96.26 o 
  -4   3   2     3936.44     3761.65     89.48 o 
  -3   3   2    11834.09    11262.75    136.09 o 
  -2   3   2     2060.32     1988.65     81.40 o 
  -1   3   2      255.93      246.39     69.14 o 
   0   3   2      607.19      677.73     83.82 o 
   1   3   2     7743.05     7770.73    271.77 o 
   2   3   2     2855.79     2903.19    129.79 o 
   3   3   2    21278.34    20825.95    207.99 o 
   4   3   2     2021.06     1917.47     81.37 o 
   5   3   2      681.59      645.56    103.40 o 
   6   3   2      120.69       94.50    101.59 o 
   7   3   2     2679.45     2800.90     98.80 o 
   8   3   2     1207.23     1072.12    106.79 o 
   9   3   2     3893.17     4012.02    127.87 o 
  10   3   2      756.31      652.44    136.70 o 
 -10   4   2        0.28        0.47    148.71 o 
  -9   4   2      507.13      399.84    119.39 o 
  -8   4   2        9.09      -25.38    124.30 o 
  -7   4   2     6489.61     6629.54    154.09 o 
  -6   4   2      186.83      142.72     94.29 o 
  -5   4   2     3043.98     3130.14     93.32 o 
  -4   4   2        0.28       -4.07     75.50 o 
  -3   4   2       14.73        7.01     69.40 o 
  -2   4   2      326.92      390.22     72.63 o 
  -1   4   2    11861.77    11850.38    156.05 o 
   0   4   2       32.24       84.65     78.37 o 
   1   4   2     8357.20     8212.80    169.63 o 
   2   4   2      429.80      430.70     96.92 o 
   3   4   2      365.40      336.75     81.06 o 
   4   4   2       34.93      -28.01    104.01 o 
   5   4   2     6029.57     6260.64    159.49 o 
   6   4   2      642.88      657.15    106.59 o 
   7   4   2     4077.59     4269.33    105.23 o 
   8   4   2      422.36      310.92    124.14 o 
   9   4   2       13.58      -29.30    127.86 o 
  10   4   2        0.06      -30.03    120.24 o 
  -9   5   2     1649.07     1639.14    131.44 o 
  -8   5   2        3.06      -40.01    107.42 o 
  -7   5   2      172.76      142.85     98.00 o 
  -6   5   2        5.42       41.34     95.05 o 
  -5   5   2     2862.20     2890.64     99.51 o 
  -4   5   2      990.30     1002.78     89.01 o 
  -3   5   2    10228.84    10769.95    141.07 o 
  -2   5   2      949.56     1050.68     95.13 o 
  -1   5   2     1856.41     2097.75    109.45 o 
   0   5   2       90.40       70.32     96.21 o 
   1   5   2     3621.61     3785.35    136.30 o 
   2   5   2      692.11      776.45    123.07 o 
   3   5   2    11038.56    11437.28    197.63 o 
   4   5   2       73.85       29.60    113.88 o 
   5   5   2      626.32      614.95    103.53 o 
   6   5   2      461.55      418.69    118.22 o 
   7   5   2     2036.29     2095.71    105.25 o 
   8   5   2      332.33      221.32    105.45 o 
   9   5   2     2174.15     2145.06    152.27 o 
  -9   6   2      378.47      290.53    151.67 o 
  -8   6   2      758.89      716.46    128.32 o 
  -7   6   2     2390.08     2355.57    118.05 o 
  -6   6   2     1660.01     1626.07    120.36 o 
  -5   6   2     1848.88     1729.14     91.40 o 
  -4   6   2       59.99       68.52     86.18 o 
  -3   6   2        2.32       -2.21     87.65 o 
  -2   6   2      517.41      495.14     95.13 o 
  -1   6   2     4627.67     4967.30    125.84 o 
   0   6   2     2010.68     2244.47    108.30 o 
   1   6   2     5002.42     5046.75    136.53 o 
   2   6   2      115.47       63.58    146.95 o 
   3   6   2       20.57       33.00    146.14 o 
   4   6   2       26.52       54.76    109.86 o 
   5   6   2     1931.21     2013.48    141.21 o 
   6   6   2      558.48      468.43    153.67 o 
   7   6   2     1601.73     1588.53    141.97 o 
   8   6   2       80.02      117.17    148.86 o 
  -7   7   2        5.41        3.00    160.98 o 
  -6   7   2       60.09       42.29    108.98 o 
  -5   7   2     1796.81     1776.17    123.12 o 
  -4   7   2     2704.57     2706.42    125.90 o 
  -3   7   2     1678.76     1662.34    129.85 o 
  -2   7   2     2333.90     2334.93    110.61 o 
  -1   7   2      128.54      130.27     95.18 o 
   0   7   2       14.20       33.18     96.42 o 
   1   7   2      162.27      123.88    121.65 o 
   2   7   2     2913.20     2820.64    150.52 o 
   3   7   2      387.29      470.63    193.15 o 
   4   7   2     1297.70     1265.08    166.70 o 
   5   7   2      415.98      326.49    198.91 o 
   6   7   2      101.11       89.41    169.72 o 
   7   7   2       80.36      -35.74    172.68 o 
  -6   8   2     1550.84     1341.26    173.18 o 
  -5   8   2       64.35       37.67    166.97 o 
  -4   8   2      679.92      597.88    137.95 o 
  -3   8   2       13.78       25.47    132.64 o 
  -2   8   2      568.26      600.27    128.06 o 
  -1   8   2      306.27      275.06    135.26 o 
   0   8   2     3809.73     3972.17    164.17 o 
   1   8   2      447.31      377.29    190.03 o 
   2   8   2      792.03      686.44    168.84 o 
   3   8   2       14.78      -34.10    165.43 o 
   4   8   2      996.46      877.05    211.54 o 
   5   8   2       29.81     -107.99    208.18 o 
   6   8   2     1726.02     1565.92    190.89 o 
  -4   9   2      944.10      379.84    395.41 o 
  -3   9   2       13.49      -17.64    192.67 o 
  -2   9   2     1010.89     1026.47    193.56 o 
  -1   9   2        0.07      -39.78    207.58 o 
   0   9   2       59.64       78.55    233.40 o 
   1   9   2        7.34      -68.81    251.73 o 
   2   9   2     1633.99     1600.92    262.64 o 
   3   9   2       54.17      145.65    208.70 o 
 -11   0   3     1835.69     1490.08    266.41 o 
  -9   0   3     3503.32     3740.39    210.47 o 
  -7   0   3      107.00       47.72    102.71 o 
  -5   0   3    11003.15     9925.79    407.79 o 
  -3   0   3    15232.13    13313.60    223.01 o 
  -1   0   3       99.39      208.76    120.61 o 
   1   0   3    14498.13    14189.49    475.77 o 
   3   0   3    30520.68    31671.05    341.41 o 
   5   0   3     3806.79     4050.05    143.74 o 
   7   0   3      195.34      190.11    101.98 o 
   9   0   3     6338.17     6720.12    234.37 o 
  11   0   3      887.70      875.60    215.69 o 
 -11   1   3      487.04      332.34    150.32 o 
 -10   1   3        0.03       -6.89    128.44 o 
  -9   1   3      577.49      632.48    124.64 o 
  -8   1   3      610.57      531.14     72.51 o 
  -7   1   3     6830.88     6978.20    151.07 o 
  -6   1   3     2136.22     2006.05     70.16 o 
  -5   1   3     4751.53     4348.31    123.44 o 
  -4   1   3      707.61      725.86     67.64 o 
  -3   1   3     2967.03     2680.61     98.02 o 
  -2   1   3     1587.50     1444.65     94.74 o 
  -1   1   3    81450.41    77112.66   1844.30 o 
   0   1   3    16146.50    16412.14    225.74 o 
   1   1   3    14513.55    15381.36    249.99 o 
   2   1   3     1219.70     1294.90    100.31 o 
   3   1   3     1922.38     1989.26     92.75 o 
   4   1   3     3839.08     3923.81     94.12 o 
   5   1   3    14725.49    14632.37    296.93 o 
   6   1   3     2681.95     2709.91     94.14 o 
   7   1   3     7866.48     8392.89    109.70 o 
   8   1   3       25.42      -35.63     73.78 o 
   9   1   3       15.29        9.12     91.07 o 
  10   1   3      269.14      195.62    102.77 o 
  11   1   3     1665.69     1582.41    155.85 o 
 -11   2   3      841.34      583.94    155.63 o 
 -10   2   3     2069.17     1937.95    110.70 o 
  -9   2   3     1055.42     1014.05    117.80 o 
  -8   2   3      216.64      247.89     68.81 o 
  -7   2   3       30.60       37.11     73.56 o 
  -6   2   3      892.43      837.66    104.37 o 
  -5   2   3     3770.18     3644.16    151.25 o 
  -4   2   3     8316.71     7723.76    206.65 o 
  -3   2   3     8785.28     8078.85    112.84 o 
  -2   2   3     4504.58     4328.40    147.56 o 
  -1   2   3     1068.33     1109.48     87.02 o 
   0   2   3      345.57      435.28     99.25 o 
   1   2   3     8978.50     8972.45    170.36 o 
   2   2   3     4475.03     4329.54    131.77 o 
   3   2   3    15518.52    15958.14    347.75 o 
   4   2   3     4257.27     4212.66     94.46 o 
   5   2   3      551.59      506.34     67.11 o 
   6   2   3       43.23       15.96     89.67 o 
   7   2   3      709.48      676.78     95.15 o 
   8   2   3     3115.17     3313.37     94.85 o 
   9   2   3     2334.38     2272.35    130.63 o 
  10   2   3     1207.19     1078.27    125.71 o 
  11   2   3      243.66      204.73    151.54 o 
 -10   3   3       13.35       40.47    135.06 o 
  -9   3   3     1016.19     1013.81    109.98 o 
  -8   3   3     3562.70     3982.61    117.68 o 
  -7   3   3      825.78      806.93     78.80 o 
  -6   3   3     8820.09     9125.22    141.35 o 
  -5   3   3      319.33      276.61     91.35 o 
  -4   3   3      300.77      248.69     80.10 o 
  -3   3   3      442.73      436.63     82.05 o 
  -2   3   3     8169.58     8079.52    148.41 o 
  -1   3   3     4385.24     4044.98    117.15 o 
   0   3   3    25453.27    25130.55    257.67 o 
   1   3   3      876.35      885.27    107.53 o 
   2   3   3     2098.84     2089.87    118.27 o 
   3   3   3       14.59       25.22     75.65 o 
   4   3   3     6025.38     5908.27    136.92 o 
   5   3   3     1213.40     1145.29     99.46 o 
   6   3   3     8629.62     8614.48    176.21 o 
   7   3   3     1341.46     1364.27    110.77 o 
   8   3   3      230.27      255.02     96.79 o 
   9   3   3        0.05      -34.95    106.90 o 
  10   3   3      782.61      649.22    161.63 o 
 -10   4   3     1947.87     1850.77    156.87 o 
  -9   4   3        7.97        3.09    129.59 o 
  -8   4   3      825.37      980.00    117.25 o 
  -7   4   3       44.55       21.75     81.82 o 
  -6   4   3      773.12      753.56     90.30 o 
  -5   4   3      231.06      231.73    103.15 o 
  -4   4   3    12696.59    12816.12    180.98 o 
  -3   4   3      410.50      362.99     94.66 o 
  -2   4   3     6244.62     6296.96    126.49 o 
  -1   4   3      370.22      437.07     79.62 o 
   0   4   3      818.02      864.68     89.19 o 
   1   4   3      340.39      378.87    114.23 o 
   2   4   3     9607.01     9666.75    175.63 o 
   3   4   3       14.32        7.83    131.45 o 
   4   4   3     5089.99     5182.33    130.12 o 
   5   4   3       91.71       30.35    112.52 o 
   6   4   3       63.70       29.54     97.35 o 
   7   4   3      100.51       34.91    107.07 o 
   8   4   3     3736.51     3925.65    118.67 o 
   9   4   3       10.21       85.51    107.77 o 
  10   4   3     1391.50     1011.25    153.88 o 
  -9   5   3       80.60      -43.72    148.08 o 
  -8   5   3     2497.36     2601.32    119.48 o 
  -7   5   3      452.26      351.55    141.04 o 
  -6   5   3     4412.17     4423.04    121.70 o 
  -5   5   3       21.53       26.90     94.55 o 
  -4   5   3       89.88       47.94    103.50 o 
  -3   5   3       34.52       23.49     90.67 o 
  -2   5   3     6438.92     6871.03    147.72 o 
  -1   5   3     1034.33     1143.58    113.45 o 
   0   5   3     9205.64     9693.66    236.85 o 
   1   5   3      940.16     1062.33    148.99 o 
   2   5   3      981.64      942.93    123.66 o 
   3   5   3       24.40       -3.07    143.65 o 
   4   5   3     2722.86     2787.41    116.33 o 
   5   5   3     1308.90     1228.36    121.74 o 
   6   5   3     4634.07     4805.22    138.20 o 
   7   5   3      152.23      117.14    144.06 o 
   8   5   3      776.93      707.01    119.17 o 
   9   5   3       24.55       28.91    134.62 o 
  -8   6   3      174.84      210.73    135.29 o 
  -7   6   3       70.12      106.88    127.82 o 
  -6   6   3      660.67      641.94    118.17 o 
  -5   6   3      208.04      174.35    122.95 o 
  -4   6   3     2972.90     3065.92    123.79 o 
  -3   6   3     1082.05     1093.62    101.91 o 
  -2   6   3     1548.31     1622.99    114.15 o 
  -1   6   3      143.01      124.01    114.16 o 
   0   6   3     1088.40     1156.95    126.22 o 
   1   6   3      885.51      862.04    152.07 o 
   2   6   3     4377.40     4336.56    156.30 o 
   3   6   3     3691.20     3581.19    134.71 o 
   4   6   3     2835.18     2828.00    143.44 o 
   5   6   3      151.88       49.38    135.68 o 
   6   6   3        1.12      -39.96    139.53 o 
   7   6   3      416.73      318.86    125.10 o 
   8   6   3     1131.80     1039.40    158.23 o 
  -7   7   3     1525.26     1397.29    188.34 o 
  -6   7   3      240.33      223.33    130.80 o 
  -5   7   3      431.71      281.24    144.65 o 
  -4   7   3      103.82      139.51    139.06 o 
  -3   7   3      384.22      373.91    138.53 o 
  -2   7   3      737.49      705.83    127.38 o 
  -1   7   3     3201.69     3284.17    135.50 o 
   0   7   3     1594.40     1482.24    136.53 o 
   1   7   3     1695.19     1818.95    139.60 o 
   2   7   3      668.68      609.91    176.00 o 
   3   7   3       92.47       22.75    137.51 o 
   4   7   3     1101.02      976.45    145.72 o 
   5   7   3     2567.40     2397.31    179.12 o 
   6   7   3      808.14      539.71    162.66 o 
   7   7   3      806.27      811.77    209.45 o 
  -6   8   3      218.52      279.99    172.36 o 
  -5   8   3     1407.29     1224.48    188.51 o 
  -4   8   3       48.89       41.27    158.47 o 
  -3   8   3     1632.01     1669.38    160.77 o 
  -2   8   3       68.88       19.49    147.70 o 
  -1   8   3       44.89       28.23    147.51 o 
   0   8   3      261.71      223.88    147.49 o 
   1   8   3      952.13      949.46    204.44 o 
   2   8   3      330.14      322.76    202.10 o 
   3   8   3     1830.03     1671.56    214.73 o 
   4   8   3      490.29      437.09    304.79 o 
   5   8   3      169.67      124.39    206.42 o 
   6   8   3       10.21      -33.79    211.78 o 
  -3   9   3      359.95      288.77    187.70 o 
  -2   9   3        4.84      -20.70    189.92 o 
  -1   9   3     1661.85     1543.11    217.08 o 
   0   9   3       85.28      -35.17    253.29 o 
   1   9   3      800.26      640.79    259.23 o 
   2   9   3       51.35      -17.81    255.05 o 
   3   9   3       30.59      -19.15    261.18 o 
 -10   0   4        2.75       38.77    163.78 o 
  -8   0   4     4816.16     4844.51    157.00 o 
  -6   0   4     4424.32     4467.66    117.20 o 
  -4   0   4     1146.56     1199.01    109.71 o 
  -2   0   4      867.57      760.10     94.00 o 
   0   0   4    23619.66    25041.67    340.45 o 
   2   0   4      119.94      130.36    120.25 o 
   4   0   4    14527.77    14727.61    224.69 o 
   6   0   4    12897.10    13262.31    411.83 o 
   8   0   4      130.65      145.47    121.89 o 
  10   0   4     1713.80     1723.88    214.12 o 
 -11   1   4      164.79      156.33    163.32 o 
 -10   1   4     3993.55     4030.28    126.20 o 
  -9   1   4      583.52      627.19     99.61 o 
  -8   1   4     1016.60     1069.73     79.63 o 
  -7   1   4       37.20       50.04     84.15 o 
  -6   1   4     1466.41     1565.89     89.06 o 
  -5   1   4     1657.17     1564.07     66.99 o 
  -4   1   4    15957.65    14735.43    176.34 o 
  -3   1   4     1723.20     1569.58     82.02 o 
  -2   1   4     3829.35     3611.81    105.10 o 
  -1   1   4      598.15      585.79     77.65 o 
   0   1   4      739.74      719.25     79.22 o 
   1   1   4     2548.92     2635.78     96.84 o 
   2   1   4    21485.70    21494.61    286.91 o 
   3   1   4      985.33      915.31     82.39 o 
   4   1   4     5656.72     5767.40    115.96 o 
   5   1   4      202.03      149.02     78.33 o 
   6   1   4     1793.99     1836.61     85.38 o 
   7   1   4        8.49       16.37     71.90 o 
   8   1   4     5811.47     6231.10    106.21 o 
   9   1   4      612.85      514.07     99.02 o 
  10   1   4     2325.64     2269.72    106.24 o 
  11   1   4       75.31       15.89    151.76 o 
 -11   2   4      107.25      104.06    140.36 o 
 -10   2   4        0.44      -51.05    110.11 o 
  -9   2   4        3.16       45.11     98.62 o 
  -8   2   4     3340.06     3292.09    135.49 o 
  -7   2   4     1368.90     1410.64     80.13 o 
  -6   2   4     2652.11     2723.37     85.21 o 
  -5   2   4      825.95      875.26     85.33 o 
  -4   2   4        3.82       13.40     64.08 o 
  -3   2   4      888.39      748.79     64.08 o 
  -2   2   4     4707.21     4332.84    105.57 o 
  -1   2   4    10598.41    10364.21    343.53 o 
   0   2   4     9926.98     9923.50    176.86 o 
   1   2   4     2008.92     2034.15    102.70 o 
   2   2   4      248.10      371.12     78.97 o 
   3   2   4       38.67       36.92     73.25 o 
   4   2   4     5644.66     5532.42     97.13 o 
   5   2   4     5301.17     5381.61    107.70 o 
   6   2   4     4540.55     4482.24     99.44 o 
   7   2   4     1591.92     1672.45     94.09 o 
   8   2   4      460.17      384.00     82.51 o 
   9   2   4       82.43      164.02    105.13 o 
  10   2   4      597.17      555.02    145.36 o 
 -10   3   4      358.75      346.42    127.90 o 
  -9   3   4     2142.36     2150.06    109.90 o 
  -8   3   4      174.49      138.27    113.11 o 
  -7   3   4       71.90       34.58     94.69 o 
  -6   3   4      389.23      349.33     75.03 o 
  -5   3   4     4845.23     4808.27    110.36 o 
  -4   3   4     3403.57     3246.13     90.58 o 
  -3   3   4     8529.30     8312.63    192.82 o 
  -2   3   4     1324.72     1276.18     72.21 o 
  -1   3   4        2.02        6.28     65.14 o 
   0   3   4     1270.75     1395.72     96.93 o 
   1   3   4    12308.30    12510.70    447.23 o 
   2   3   4     7434.43     7575.88    153.99 o 
   3   3   4    13001.84    13377.66    280.19 o 
   4   3   4     2343.66     2417.29    119.34 o 
   5   3   4      582.81      555.04    104.02 o 
   6   3   4      406.24      334.08    104.76 o 
   7   3   4     1127.67     1151.08     86.82 o 
   8   3   4     1059.92     1124.68     95.02 o 
   9   3   4     3295.52     3310.34    137.11 o 
  10   3   4      486.45      330.28    148.06 o 
 -10   4   4       13.04      127.68    164.45 o 
  -9   4   4      546.92      513.22    132.92 o 
  -8   4   4      264.29      161.43     94.87 o 
  -7   4   4     3614.55     3629.04    108.46 o 
  -6   4   4        6.38      -24.20     86.71 o 
  -5   4   4      781.20      751.71     89.30 o 
  -4   4   4      347.95      369.18    103.51 o 
  -3   4   4     2363.86     2386.13    103.69 o 
  -2   4   4     1293.41     1249.59     81.69 o 
  -1   4   4    10418.12     9942.36    340.03 o 
   0   4   4     1252.59     1262.02    103.36 o 
   1   4   4     3192.54     3205.93    125.06 o 
   2   4   4       10.97       11.73    110.39 o 
   3   4   4      562.23      549.80    143.38 o 
   4   4   4      387.21      393.49     89.99 o 
   5   4   4     9927.03    10113.46    272.96 o 
   6   4   4        5.13       12.43     93.61 o 
   7   4   4     2915.57     3058.44    153.71 o 
   8   4   4      153.99      101.46    114.86 o 
   9   4   4      179.66      157.05    139.59 o 
  10   4   4        0.44       70.82    149.04 o 
  -9   5   4     1584.47     1610.72    142.90 o 
  -8   5   4      336.70      333.20    110.34 o 
  -7   5   4        1.30       43.14    124.97 o 
  -6   5   4       92.99       60.60    108.89 o 
  -5   5   4     3251.14     3283.95    113.11 o 
  -4   5   4     1089.02     1092.60    100.31 o 
  -3   5   4     5731.15     6040.93    144.38 o 
  -2   5   4      405.68      348.65    103.90 o 
  -1   5   4      229.24      212.21     86.19 o 
   0   5   4        0.40        8.04    102.01 o 
   1   5   4     7519.22     7699.97    174.96 o 
   2   5   4      216.53      240.57    117.44 o 
   3   5   4     9632.01    10017.75    300.62 o 
   4   5   4       37.02       44.18    103.03 o 
   5   5   4      357.86      325.91    107.88 o 
   6   5   4       37.13       25.19    148.61 o 
   7   5   4     2584.69     2611.13    163.31 o 
   8   5   4      289.63      215.82    101.91 o 
   9   5   4     3412.75     3067.35    160.58 o 
  -8   6   4      362.07      179.91    140.19 o 
  -7   6   4     1980.14     1857.16    153.93 o 
  -6   6   4     1317.41     1234.43    122.43 o 
  -5   6   4     1164.65     1149.71    142.64 o 
  -4   6   4      117.42       63.30     96.43 o 
  -3   6   4     1602.03     1596.78    115.23 o 
  -2   6   4      889.73      832.03    103.69 o 
  -1   6   4     4089.66     4181.58    130.53 o 
   0   6   4      594.95      561.25    115.14 o 
   1   6   4      882.93      940.66    153.42 o 
   2   6   4       40.43       97.01    120.20 o 
   3   6   4      947.77      951.92    129.29 o 
   4   6   4      319.11      282.26    124.98 o 
   5   6   4     4226.61     4574.49    213.17 o 
   6   6   4     1253.05     1224.79    199.87 o 
   7   6   4     1226.22     1044.05    152.24 o 
   8   6   4       40.37       34.97    151.04 o 
  -7   7   4       68.30       72.54    150.00 o 
  -6   7   4      107.43       89.90    159.12 o 
  -5   7   4      946.19      941.42    147.23 o 
  -4   7   4     3204.65     3236.42    156.16 o 
  -3   7   4      687.39      601.81    141.69 o 
  -2   7   4      991.96      923.81    132.08 o 
  -1   7   4        7.82       15.54    136.42 o 
   0   7   4      467.00      423.61    155.46 o 
   1   7   4     1120.15     1006.26    190.69 o 
   2   7   4     2983.32     3024.25    176.56 o 
   3   7   4      424.79      320.79    161.02 o 
   4   7   4      870.98      932.21    193.11 o 
   5   7   4      115.28       76.71    165.06 o 
   6   7   4      136.87      241.98    176.98 o 
   7   7   4      374.58      274.69    258.45 o 
  -6   8   4     1015.90      950.95    386.22 o 
  -5   8   4      243.85      202.58    183.58 o 
  -4   8   4       12.60        4.87    179.83 o 
  -3   8   4      413.59      336.51    147.48 o 
  -2   8   4     1840.60     1824.43    161.34 o 
  -1   8   4      131.22      119.51    162.99 o 
   0   8   4     2481.39     2565.21    213.98 o 
   1   8   4        0.45       14.93    200.11 o 
   2   8   4        7.03      -22.80    202.50 o 
   3   8   4       95.76       11.93    221.23 o 
   4   8   4     1618.75     1573.62    259.17 o 
   5   8   4      128.39       74.13    210.90 o 
  -3   9   4       59.92       38.95    195.68 o 
  -2   9   4      312.06      228.73    208.17 o 
  -1   9   4        0.38       -1.01    242.40 o 
   0   9   4      346.04      324.68    256.39 o 
   1   9   4        6.50      -56.70    254.60 o 
   2   9   4     1619.73     1110.81    303.89 o 
   3   9   4      107.87      167.37    371.33 o 
 -11   0   5     1714.99     1490.98    223.73 o 
  -9   0   5     1557.98     1885.79    159.50 o 
  -7   0   5      242.39      189.62     85.56 o 
  -5   0   5    14263.93    14592.96    206.16 o 
  -3   0   5    14695.36    13428.65    198.97 o 
  -1   0   5      754.16      855.24    121.02 o 
   1   0   5    17062.39    17331.49    264.88 o 
   3   0   5    11643.41    10898.62    208.85 o 
   5   0   5      151.58      128.87    140.97 o 
   7   0   5     4771.13     4795.04    128.92 o 
   9   0   5     4320.78     4500.70    177.39 o 
  11   0   5       14.43       87.13    262.67 o 
 -11   1   5       90.91      190.55    128.55 o 
 -10   1   5       21.11      -38.04    102.34 o 
  -9   1   5      776.84      875.99    101.36 o 
  -8   1   5      882.41      779.13     68.25 o 
  -7   1   5     8342.80     8704.36    160.00 o 
  -6   1   5      594.00      554.62     74.60 o 
  -5   1   5     1348.22     1375.42     96.55 o 
  -4   1   5      176.32      188.48     71.24 o 
  -3   1   5     6050.20     5839.53    123.59 o 
  -2   1   5      469.11      496.22     66.38 o 
  -1   1   5    21947.65    20904.02    528.49 o 
   0   1   5     1899.77     1900.25     90.95 o 
   1   1   5     7645.72     7783.51    140.39 o 
   2   1   5       18.24       -6.15     83.17 o 
   3   1   5      460.59      442.29     82.96 o 
   4   1   5     1753.99     1730.03     83.88 o 
   5   1   5     9855.31     9675.29    216.47 o 
   6   1   5     1805.51     1845.96     91.09 o 
   7   1   5     1405.11     1513.74     84.91 o 
   8   1   5        8.24       31.95     84.68 o 
   9   1   5      285.36      234.63     93.88 o 
  10   1   5      276.98       72.61    146.51 o 
 -10   2   5     1554.04     1647.86    163.33 o 
  -9   2   5      815.46      874.19     96.56 o 
  -8   2   5      209.17      214.40     85.18 o 
  -7   2   5      144.87      145.36     79.29 o 
  -6   2   5      979.61      944.73     77.51 o 
  -5   2   5     4900.36     4899.14     90.92 o 
  -4   2   5     5296.85     4910.80    121.95 o 
  -3   2   5     6118.16     5863.42    140.89 o 
  -2   2   5      469.85      429.67     70.02 o 
  -1   2   5       24.02       -9.07     81.44 o 
   0   2   5      551.55      462.85     77.49 o 
   1   2   5     5891.95     5873.35    132.86 o 
   2   2   5     9728.09     9878.73    146.18 o 
   3   2   5     8214.33     8262.17    125.14 o 
   4   2   5      772.44      780.12     70.55 o 
   5   2   5      255.12      240.34     82.37 o 
   6   2   5     1835.58     1814.11     98.92 o 
   7   2   5     3816.02     3933.78    109.51 o 
   8   2   5     3905.95     4033.12    123.32 o 
   9   2   5     2216.77     2275.11    133.13 o 
  10   2   5      626.58      617.23    136.57 o 
 -10   3   5       44.52       67.34    136.72 o 
  -9   3   5      467.46      342.50    110.38 o 
  -8   3   5     4260.85     4580.58    141.74 o 
  -7   3   5     2006.24     1847.52    104.83 o 
  -6   3   5     4299.35     4406.80    126.76 o 
  -5   3   5       98.03       75.58     72.73 o 
  -4   3   5      193.41      167.76     76.11 o 
  -3   3   5      916.78      949.50     66.61 o 
  -2   3   5     6400.10     5839.00    140.06 o 
  -1   3   5      482.65      377.15     84.89 o 
   0   3   5     6189.09     6259.14    247.89 o 
   1   3   5     1638.84     1651.12    106.98 o 
   2   3   5      219.66      230.26     90.48 o 
   3   3   5       44.49       43.16     69.52 o 
   4   3   5     4034.22     4082.19    106.93 o 
   5   3   5     2806.05     2777.42    100.36 o 
   6   3   5     5593.27     5697.61    133.46 o 
   7   3   5      829.67      799.66     99.63 o 
   8   3   5      104.81      171.91    122.48 o 
   9   3   5       38.12       66.27    101.38 o 
  10   3   5      809.50      747.26    150.21 o 
 -10   4   5     1341.11      900.38    146.79 o 
  -9   4   5      102.31      -54.06    136.12 o 
  -8   4   5      603.29      473.30    129.27 o 
  -7   4   5       44.00       86.24    104.24 o 
  -6   4   5      940.47      926.01    111.30 o 
  -5   4   5       53.90       57.27     93.34 o 
  -4   4   5     9818.41    10165.12    226.27 o 
  -3   4   5        7.85       37.90     88.85 o 
  -2   4   5     3214.27     3271.25    110.94 o 
  -1   4   5        7.66       -2.54     83.56 o 
   0   4   5     1838.53     1887.91    106.83 o 
   1   4   5        3.78       -5.35    112.32 o 
   2   4   5    13495.65    14392.33    899.13 o 
   3   4   5       12.95       22.48    115.63 o 
   4   4   5     1149.62     1266.60    125.14 o 
   5   4   5      155.17       61.52    100.63 o 
   6   4   5     1740.96     1684.69    111.36 o 
   7   4   5      174.23       84.41    137.77 o 
   8   4   5     4018.89     3854.75    158.10 o 
   9   4   5       64.46       42.51    133.93 o 
  -9   5   5       34.48      -29.10    138.94 o 
  -8   5   5     2407.30     2374.61    131.79 o 
  -7   5   5      190.25      121.53    127.89 o 
  -6   5   5     2990.06     3163.81    137.09 o 
  -5   5   5        2.67        9.73     95.94 o 
  -4   5   5       55.35       76.62    104.76 o 
  -3   5   5       54.73        9.08     91.93 o 
  -2   5   5     5933.31     6325.19    217.94 o 
  -1   5   5     1360.98     1390.09    120.27 o 
   0   5   5     5526.61     5619.45    137.09 o 
   1   5   5       70.54       88.05    116.47 o 
   2   5   5       10.34       50.93    118.22 o 
   3   5   5       39.19       30.18    119.55 o 
   4   5   5     1737.21     1732.52    116.95 o 
   5   5   5       21.49      -39.47    100.45 o 
   6   5   5     3254.40     3256.43    151.13 o 
   7   5   5        3.48       56.24    133.83 o 
   8   5   5      253.96      250.99    184.26 o 
   9   5   5        9.21      108.09    152.03 o 
  -8   6   5      109.72        5.15    183.98 o 
  -7   6   5        8.51       97.76    146.21 o 
  -6   6   5     1290.07     1096.79    135.11 o 
  -5   6   5      524.57      489.06    126.84 o 
  -4   6   5     3171.32     3075.49    137.85 o 
  -3   6   5     1455.61     1383.00    104.72 o 
  -2   6   5      949.00      917.57    115.73 o 
  -1   6   5      232.24      133.90    104.55 o 
   0   6   5      631.37      619.71    152.10 o 
   1   6   5     1479.34     1570.06    134.50 o 
   2   6   5     3237.27     3219.48    168.56 o 
   3   6   5     2512.53     2444.88    141.19 o 
   4   6   5      892.96      885.63    140.91 o 
   5   6   5       13.60      -40.33    159.71 o 
   6   6   5      168.59      164.25    161.59 o 
   7   6   5      714.88      769.90    217.99 o 
   8   6   5      808.78      431.56    162.95 o 
  -7   7   5     1220.00      896.36    158.22 o 
  -6   7   5      182.18      142.29    179.76 o 
  -5   7   5      452.17      402.92    146.19 o 
  -4   7   5       11.08       -1.63    126.21 o 
  -3   7   5      121.90      110.90    140.03 o 
  -2   7   5     1084.38     1072.45    138.86 o 
  -1   7   5     2812.10     2918.33    172.43 o 
   0   7   5     2149.01     2078.02    171.00 o 
   1   7   5     1108.33     1110.97    198.55 o 
   2   7   5      165.59      141.91    194.79 o 
   3   7   5       94.04      114.51    196.29 o 
   4   7   5      565.70      528.60    165.35 o 
   5   7   5     1351.84     1261.99    174.05 o 
   6   7   5      811.12      817.38    209.27 o 
   7   7   5      426.01      213.65    261.53 o 
  -5   8   5     1145.95      910.87    170.55 o 
  -4   8   5       60.82       54.18    161.89 o 
  -3   8   5     1707.66     1658.60    196.52 o 
  -2   8   5        2.52      -89.23    158.28 o 
  -1   8   5        0.72      -66.86    155.37 o 
   0   8   5       56.89      -73.76    203.21 o 
   1   8   5     1468.00     1399.92    176.22 o 
   2   8   5       70.21      171.98    203.75 o 
   3   8   5     1047.60      868.68    211.20 o 
   4   8   5      134.29      121.90    253.21 o 
   5   8   5        9.75      151.62    209.64 o 
  -2   9   5       32.87       48.54    214.21 o 
  -1   9   5     1572.28     1443.56    266.91 o 
   0   9   5        4.87       82.75    255.52 o 
   1   9   5      724.71      586.25    262.14 o 
   2   9   5       53.25      110.25    260.82 o 
 -10   0   6      126.74      296.98    201.53 o 
  -8   0   6     3897.14     4190.24    136.08 o 
  -6   0   6     4670.86     4987.71    151.90 o 
  -4   0   6       18.29        3.13     90.91 o 
  -2   0   6    21942.33    22115.92    260.47 o 
   0   0   6    13718.41    13956.62    230.02 o 
   2   0   6       25.62       -3.22     93.68 o 
   4   0   6    16093.35    16627.56    228.06 o 
   6   0   6    14823.23    15027.04    629.32 o 
   8   0   6       19.93       52.13    111.16 o 
  10   0   6     1768.85     1950.91    211.81 o 
 -10   1   6     2181.89     2222.77    148.73 o 
  -9   1   6      117.36       96.60     93.32 o 
  -8   1   6      295.10      327.43     81.90 o 
  -7   1   6       12.22        5.32     79.14 o 
  -6   1   6     2343.18     2497.99     87.98 o 
  -5   1   6     1858.05     1880.42     98.58 o 
  -4   1   6     8375.06     7851.00    108.40 o 
  -3   1   6     1859.54     1765.33     77.68 o 
  -2   1   6     1214.44     1151.84     76.25 o 
  -1   1   6        1.60       -1.68     65.26 o 
   0   1   6     3753.43     3671.16     97.60 o 
   1   1   6     1072.64     1042.63     82.37 o 
   2   1   6    16255.52    15807.33    345.42 o 
   3   1   6     1076.78      991.53     78.84 o 
   4   1   6     3161.63     3263.79     99.16 o 
   5   1   6       91.54       68.43    100.56 o 
   6   1   6       56.41       92.89     91.71 o 
   7   1   6      117.13       71.10     86.61 o 
   8   1   6     5795.75     6201.42    138.97 o 
   9   1   6      442.97      362.74    108.85 o 
  10   1   6     1631.46     1643.75    125.50 o 
 -10   2   6      179.09      140.48    126.68 o 
  -9   2   6      253.60      216.06    115.84 o 
  -8   2   6     1724.84     1831.07    103.61 o 
  -7   2   6     2886.24     2849.23     87.35 o 
  -6   2   6     2395.41     2421.77    101.58 o 
  -5   2   6      617.49      668.78     75.65 o 
  -4   2   6      160.39      118.47     82.50 o 
  -3   2   6     2384.92     2224.66     81.57 o 
  -2   2   6    12422.26    12034.11    242.12 o 
  -1   2   6    19060.86    19535.46    278.16 o 
   0   2   6     4499.00     4475.93    102.35 o 
   1   2   6     3940.75     4121.76    112.31 o 
   2   2   6      107.12       80.80     64.76 o 
   3   2   6     1520.72     1512.19     83.17 o 
   4   2   6     4625.02     4623.53    150.13 o 
   5   2   6     4997.12     5196.59    117.40 o 
   6   2   6     4592.94     4744.07    112.22 o 
   7   2   6      297.64      302.35     95.44 o 
   8   2   6       88.22       32.29    104.27 o 
   9   2   6      334.21      272.20    109.90 o 
  10   2   6      620.70      461.71    163.19 o 
 -10   3   6       51.33       39.12    122.87 o 
  -9   3   6      470.90      503.94    111.53 o 
  -8   3   6       10.91      -12.23    113.95 o 
  -7   3   6      105.17       33.34     81.85 o 
  -6   3   6      501.49      449.28     81.69 o 
  -5   3   6     6112.72     6202.13    144.49 o 
  -4   3   6     2486.99     2467.99     89.03 o 
  -3   3   6     5845.66     6084.54    253.76 o 
  -2   3   6     1208.27     1187.54     78.69 o 
  -1   3   6       62.67       22.54     71.73 o 
   0   3   6     2343.34     2458.15     94.25 o 
   1   3   6     4867.52     4728.67    114.23 o 
   2   3   6     3258.68     3161.65    102.27 o 
   3   3   6     8466.86     8687.61    136.48 o 
   4   3   6      105.88      120.60     87.20 o 
   5   3   6      287.92      186.04     78.89 o 
   6   3   6      132.09       84.71     86.47 o 
   7   3   6     1942.46     2195.15    118.67 o 
   8   3   6      662.03      672.88    141.48 o 
   9   3   6     1923.76     1934.06    163.31 o 
  10   3   6      207.53       13.16    139.82 o 
  -9   4   6     1344.10     1335.23    167.14 o 
  -8   4   6        0.39      -26.04    129.46 o 
  -7   4   6     4278.67     4394.10    132.54 o 
  -6   4   6        3.85      -28.99     96.78 o 
  -5   4   6       32.89        6.73    105.52 o 
  -4   4   6      264.51      210.61     94.03 o 
  -3   4   6     3771.13     4042.63    104.01 o 
  -2   4   6      597.60      573.17     93.07 o 
  -1   4   6    13511.32    13860.12    234.39 o 
   0   4   6        3.62       14.19     90.15 o 
   1   4   6     3068.74     3234.54    139.46 o 
   2   4   6        7.69        8.96    141.69 o 
   3   4   6     1535.03     1553.76    128.03 o 
   4   4   6       91.11       49.98    102.43 o 
   5   4   6     6724.60     6790.06    180.35 o 
   6   4   6        1.85       26.00    112.17 o 
   7   4   6     1332.16     1306.52    144.86 o 
   8   4   6       17.39       66.09    116.14 o 
   9   4   6      397.45      256.59    136.29 o 
  -9   5   6      391.12      198.27    154.95 o 
  -8   5   6      167.08      256.78    179.87 o 
  -7   5   6      173.42      122.15    117.72 o 
  -6   5   6      101.65       88.38    139.56 o 
  -5   5   6     3538.63     3662.56    116.55 o 
  -4   5   6      183.77      169.26    106.20 o 
  -3   5   6     2872.63     2963.93    110.27 o 
  -2   5   6       47.34       65.24    102.71 o 
  -1   5   6       57.16       90.30     98.29 o 
   0   5   6       12.79        6.29    105.98 o 
   1   5   6     4881.79     5285.77    155.72 o 
   2   5   6      838.84      859.26    125.77 o 
   3   5   6     6744.02     7294.17    323.00 o 
   4   5   6      147.76       99.34    121.55 o 
   5   5   6       41.53       -1.25    154.31 o 
   6   5   6       36.43       16.70    123.38 o 
   7   5   6     2380.52     2501.74    149.36 o 
   8   5   6      221.18      203.87    153.61 o 
  -8   6   6      698.58      477.76    169.06 o 
  -7   6   6     1087.79     1068.62    151.19 o 
  -6   6   6      662.61      676.38    132.32 o 
  -5   6   6        0.99       98.81    140.24 o 
  -4   6   6        0.54      -50.85    138.16 o 
  -3   6   6     1255.99     1184.31    103.43 o 
  -2   6   6     1438.25     1386.06    107.93 o 
  -1   6   6     3235.67     3249.86    116.05 o 
   0   6   6     1253.15     1304.69    157.09 o 
   1   6   6      766.42      815.90    128.19 o 
   2   6   6      140.00       23.45    151.62 o 
   3   6   6     1445.15     1632.81    178.30 o 
   4   6   6     1609.46     1541.87    167.33 o 
   5   6   6     2296.25     2280.61    172.60 o 
   6   6   6      755.45      623.27    168.00 o 
   7   6   6      825.00      714.31    182.60 o 
  -6   7   6      241.81      162.85    149.51 o 
  -5   7   6      743.46      574.46    161.26 o 
  -4   7   6     1477.71     1430.27    150.65 o 
  -3   7   6      447.38      424.53    149.20 o 
  -2   7   6      351.02      285.96    130.54 o 
  -1   7   6      468.67      405.09    169.20 o 
   0   7   6      366.50      411.33    161.42 o 
   1   7   6     1334.72     1329.63    168.11 o 
   2   7   6     2512.36     2689.70    176.36 o 
   3   7   6      722.08      575.41    202.08 o 
   4   7   6      373.97      176.24    167.04 o 
   5   7   6        1.60     -102.10    176.42 o 
   6   7   6      242.66      184.86    180.55 o 
  -5   8   6        7.07       44.96    186.66 o 
  -4   8   6       90.28      -28.07    163.95 o 
  -3   8   6       45.00       79.28    159.57 o 
  -2   8   6     1429.93     1370.63    206.00 o 
  -1   8   6       41.70       54.19    167.92 o 
   0   8   6     1614.95     1452.77    215.12 o 
   1   8   6       74.16       40.37    168.54 o 
   2   8   6       32.47      114.62    204.50 o 
   3   8   6      291.23      256.87    178.87 o 
   4   8   6     1454.12     1255.84    217.97 o 
   0   9   6      349.61      143.71    270.58 o 
  -9   0   7      885.92      932.45    130.02 o 
  -7   0   7      314.85      315.10    125.10 o 
  -5   0   7    11178.55    11432.52    203.27 o 
  -3   0   7     6105.65     6101.33    146.05 o 
  -1   0   7      151.92      128.79     90.52 o 
   1   0   7    14483.61    14794.30    225.02 o 
   3   0   7     5203.76     5226.41    156.25 o 
   5   0   7      940.22      895.60    125.84 o 
   7   0   7     2851.58     2744.99    127.79 o 
   9   0   7     2971.68     2969.47    176.52 o 
 -10   1   7        4.85       77.95    124.83 o 
  -9   1   7     1299.22     1376.93    111.01 o 
  -8   1   7      197.43      144.35    103.17 o 
  -7   1   7     2075.45     2351.94     84.91 o 
  -6   1   7      140.13       98.20     84.57 o 
  -5   1   7      570.07      624.45     86.34 o 
  -4   1   7       16.50       67.30     80.49 o 
  -3   1   7     1201.02     1130.98     77.50 o 
  -2   1   7      448.89      431.98     72.70 o 
  -1   1   7    14809.22    15258.04    156.34 o 
   0   1   7      644.02      617.47     82.10 o 
   1   1   7     1097.05     1095.45     80.12 o 
   2   1   7       30.71       47.45     63.24 o 
   3   1   7     3148.23     3167.51     92.91 o 
   4   1   7     1678.08     1635.41     98.16 o 
   5   1   7     7449.55     7517.64    148.97 o 
   6   1   7     1470.13     1468.56    100.52 o 
   7   1   7      576.94      581.47     83.87 o 
   8   1   7        3.32      -49.59    113.13 o 
   9   1   7      877.31      760.57    104.76 o 
  10   1   7      272.33      152.11    123.04 o 
 -10   2   7     1369.58     1149.76    141.11 o 
  -9   2   7      421.96      416.22    108.99 o 
  -8   2   7      205.95      141.70    106.31 o 
  -7   2   7      273.10      225.17     96.58 o 
  -6   2   7     1030.32      947.51     83.94 o 
  -5   2   7     4314.59     4449.31    114.53 o 
  -4   2   7     2728.32     2773.42    112.79 o 
  -3   2   7     2248.47     2178.52     83.33 o 
  -2   2   7       63.51       90.50     77.54 o 
  -1   2   7       30.99       30.89     76.40 o 
   0   2   7     2966.16     3007.59     99.20 o 
   1   2   7     8231.95     8223.70    125.81 o 
   2   2   7     5338.83     5393.63    114.97 o 
   3   2   7     5516.92     5814.78    136.06 o 
   4   2   7      730.77      679.31     93.39 o 
   5   2   7      260.78      212.83     84.62 o 
   6   2   7      173.92      200.21    104.30 o 
   7   2   7     2603.29     2732.37    112.54 o 
   8   2   7     2403.29     2336.57    132.22 o 
   9   2   7     1891.06     1952.75    129.37 o 
  10   2   7      301.11      312.60    151.71 o 
 -10   3   7        0.59      -80.11    130.00 o 
  -9   3   7      881.09      770.71    180.51 o 
  -8   3   7     1512.77     1575.76    112.51 o 
  -7   3   7      627.42      540.67    106.66 o 
  -6   3   7     1213.29     1271.74     77.85 o 
  -5   3   7       31.31      -31.66     79.49 o 
  -4   3   7       67.05        7.68     84.48 o 
  -3   3   7     1488.41     1506.32     97.77 o 
  -2   3   7     4384.60     4502.38    113.71 o 
  -1   3   7     2082.34     2108.44    111.04 o 
   0   3   7     2579.73     2594.75    105.39 o 
   1   3   7        5.41       -0.54     98.47 o 
   2   3   7      189.95      173.35    105.67 o 
   3   3   7     1037.00     1086.45     99.56 o 
   4   3   7     6805.66     6882.38    130.97 o 
   5   3   7     1528.45     1544.63    100.91 o 
   6   3   7     4122.90     4111.57    107.44 o 
   7   3   7      672.29      617.99    106.10 o 
   8   3   7        4.40       -6.18    142.29 o 
   9   3   7       80.53      -72.54    179.60 o 
  -9   4   7        3.20       91.68    137.35 o 
  -8   4   7      218.39      128.47    120.14 o 
  -7   4   7      101.49       92.04    116.06 o 
  -6   4   7      885.66      873.00    126.99 o 
  -5   4   7        0.43       12.70     87.25 o 
  -4   4   7     5853.46     6014.83    134.76 o 
  -3   4   7        7.71       20.81     83.40 o 
  -2   4   7      728.62      667.36     95.01 o 
  -1   4   7       61.55       76.59     84.76 o 
   0   4   7     5072.45     5115.57    139.17 o 
   1   4   7      654.54      651.03     95.28 o 
   2   4   7    11005.90    11306.59    409.62 o 
   3   4   7      730.09      643.93    104.64 o 
   4   4   7     1097.97     1129.79    110.71 o 
   5   4   7        0.91       11.74     88.73 o 
   6   4   7     1447.56     1510.32    138.56 o 
   7   4   7      126.13      131.92    146.86 o 
   8   4   7     4276.32     4520.28    194.90 o 
   9   4   7       83.55       90.93    184.66 o 
  -8   5   7     1705.34     1497.69    170.42 o 
  -7   5   7      269.63      153.57    111.72 o 
  -6   5   7     1599.14     1640.79    147.48 o 
  -5   5   7       29.33       22.77    138.52 o 
  -4   5   7      441.00      449.72    109.40 o 
  -3   5   7        0.24        8.39    104.77 o 
  -2   5   7     4694.34     4648.58    137.71 o 
  -1   5   7       35.51       30.03    112.59 o 
   0   5   7     2577.92     2854.68    138.85 o 
   1   5   7       68.73      -16.41    119.73 o 
   2   5   7      343.08      409.72    121.26 o 
   3   5   7      233.51      204.13    121.85 o 
   4   5   7     5131.13     5294.64    231.31 o 
   5   5   7      177.85       49.80    158.78 o 
   6   5   7     2202.94     2222.70    178.03 o 
   7   5   7        2.94       -5.80    126.26 o 
   8   5   7        3.89      -73.58    166.71 o 
  -7   6   7        1.85      -53.79    148.57 o 
  -6   6   7     1034.37      950.98    150.42 o 
  -5   6   7     1297.28     1179.78    133.71 o 
  -4   6   7     2165.59     2157.20    149.61 o 
  -3   6   7      878.04      854.68    130.43 o 
  -2   6   7      276.90      249.80    127.18 o 
  -1   6   7       13.94       52.97    103.83 o 
   0   6   7     1665.44     1635.08    162.15 o 
   1   6   7      780.58      736.71    130.31 o 
   2   6   7     2443.90     2462.63    170.41 o 
   3   6   7      933.06      843.77    198.93 o 
   4   6   7      712.74      728.25    162.81 o 
   5   6   7        1.47       -8.93    198.76 o 
   6   6   7      739.94      856.07    201.87 o 
   7   6   7      907.18      523.72    185.06 o 
  -6   7   7      346.74      247.94    185.71 o 
  -5   7   7      119.59       94.57    180.13 o 
  -4   7   7      491.30      375.87    147.54 o 
  -3   7   7      625.36      538.61    151.07 o 
  -2   7   7      787.37      833.87    123.07 o 
  -1   7   7     1665.10     1694.87    205.04 o 
   0   7   7      516.33      525.73    199.29 o 
   1   7   7      180.11      151.50    161.78 o 
   2   7   7        6.50      116.04    140.82 o 
   3   7   7      286.09      332.67    165.26 o 
   4   7   7     1083.94     1009.93    178.01 o 
   5   7   7     1801.45     1441.72    191.58 o 
   6   7   7      482.13      387.15    214.48 o 
  -4   8   7       27.33       78.04    184.03 o 
  -3   8   7      799.48      664.13    202.78 o 
  -2   8   7        0.36       25.40    177.51 o 
  -1   8   7      154.49       -3.82    206.57 o 
   0   8   7      107.02      166.78    251.21 o 
   1   8   7     1930.00     1982.10    188.26 o 
   2   8   7        3.98       -1.27    206.26 o 
   3   8   7     1304.48      986.50    219.13 o 
   4   8   7      106.74       79.72    185.24 o 
 -10   0   8      128.07      175.93    157.37 o 
  -8   0   8     5057.32     5678.64    248.15 o 
  -6   0   8     1122.97     1142.68    129.71 o 
  -4   0   8     1581.14     1698.45    150.96 o 
  -2   0   8    10410.74    10054.33    164.55 o 
   0   0   8     6549.80     6471.05    163.86 o 
   2   0   8       58.62       58.44     93.62 o 
   4   0   8     9426.06     9689.62    201.68 o 
   6   0   8     5022.43     4866.70    157.42 o 
   8   0   8        9.51       86.77    198.01 o 
  10   0   8     2210.69     1944.50    198.37 o 
 -10   1   8     1116.81     1081.10    123.03 o 
  -9   1   8       44.35      105.30    115.98 o 
  -8   1   8       18.34       19.57     96.64 o 
  -7   1   8       50.84        8.00     80.66 o 
  -6   1   8     3262.87     3516.56    101.42 o 
  -5   1   8     1330.42     1322.85     84.20 o 
  -4   1   8     6297.08     6801.98    157.21 o 
  -3   1   8      730.47      803.01     93.20 o 
  -2   1   8        8.16        8.29     70.33 o 
  -1   1   8       15.75        9.12     61.97 o 
   0   1   8     5126.38     5284.85    108.69 o 
   1   1   8     1665.95     1670.32     77.12 o 
   2   1   8    10903.26    11442.07    220.92 o 
   3   1   8      145.81      140.15     76.14 o 
   4   1   8     1195.85     1161.82     90.75 o 
   5   1   8      435.21      375.72     80.60 o 
   6   1   8     2855.08     2868.62    108.84 o 
   7   1   8      657.17      601.64    114.86 o 
   8   1   8     3948.30     4034.53    122.00 o 
   9   1   8      244.87      192.63    125.56 o 
 -10   2   8      120.97      104.66    129.14 o 
  -9   2   8      847.50      808.00    145.67 o 
  -8   2   8     2593.27     2648.25    104.30 o 
  -7   2   8     1631.49     1680.74     97.51 o 
  -6   2   8      757.41      800.88     97.14 o 
  -5   2   8      467.89      447.73     94.45 o 
  -4   2   8      734.29      783.32     94.62 o 
  -3   2   8     1110.69     1063.47     88.42 o 
  -2   2   8     4740.97     4805.38    121.54 o 
  -1   2   8     5904.91     6112.50    172.46 o 
   0   2   8     3203.08     3333.14    106.49 o 
   1   2   8      308.39      291.49     82.25 o 
   2   2   8      236.36      215.85    100.85 o 
   3   2   8     1339.56     1292.36     91.54 o 
   4   2   8     4256.91     4238.71    130.16 o 
   5   2   8     3297.13     3356.07    119.47 o 
   6   2   8     1554.17     1613.53    103.45 o 
   7   2   8       15.31       41.55    122.34 o 
   8   2   8        0.71       -4.23    100.29 o 
   9   2   8      466.24      281.72    147.50 o 
  -9   3   8      265.16      307.53    178.76 o 
  -8   3   8        3.75        2.17     94.98 o 
  -7   3   8      276.94      250.75    106.14 o 
  -6   3   8      384.27      331.28     78.47 o 
  -5   3   8     5031.87     5220.53    106.46 o 
  -4   3   8     1205.05     1233.03    100.08 o 
  -3   3   8     3063.50     3134.33    111.74 o 
  -2   3   8      269.37      267.01     90.56 o 
  -1   3   8        7.35       26.03     99.33 o 
   0   3   8      493.98      498.12     91.86 o 
   1   3   8     6587.40     6722.98    130.59 o 
   2   3   8     1761.59     1819.40    115.64 o 
   3   3   8     1910.88     1942.13     97.34 o 
   4   3   8      185.94      131.08     93.37 o 
   5   3   8      746.23      601.89     98.49 o 
   6   3   8     1175.29     1100.71    115.66 o 
   7   3   8     3748.23     3747.68    128.07 o 
   8   3   8      506.42      537.99    133.68 o 
   9   3   8     1613.73     1475.01    189.12 o 
  -9   4   8     1546.79     1302.16    147.84 o 
  -8   4   8       60.26      174.60    159.29 o 
  -7   4   8     3114.36     3241.90    131.96 o 
  -6   4   8       31.17        5.17    105.99 o 
  -5   4   8      182.48       95.45     82.61 o 
  -4   4   8       32.73      -11.45     95.34 o 
  -3   4   8     3524.89     3682.00    135.42 o 
  -2   4   8       18.62       62.12     83.21 o 
  -1   4   8     5228.81     5255.51    123.44 o 
   0   4   8      134.09      127.11     86.34 o 
   1   4   8      254.14      181.80    113.94 o 
   2   4   8       13.89       -8.50     90.33 o 
   3   4   8      705.12      717.92    108.32 o 
   4   4   8      125.53      128.76    107.47 o 
   5   4   8     3969.40     4005.97    138.38 o 
   6   4   8        2.14       70.93    131.86 o 
   7   4   8      432.29      404.00    138.30 o 
   8   4   8        8.60      -95.32    161.18 o 
  -8   5   8       66.89       -3.32    185.77 o 
  -7   5   8      399.17      396.29    147.23 o 
  -6   5   8       40.36      127.45    128.47 o 
  -5   5   8     2871.10     3011.71    137.58 o 
  -4   5   8      232.49      145.53    122.08 o 
  -3   5   8     1646.12     1588.05    115.06 o 
  -2   5   8      128.17       71.25    105.91 o 
  -1   5   8      113.15       75.14     96.58 o 
   0   5   8      371.98      318.23    122.14 o 
   1   5   8     4208.38     4383.92    150.74 o 
   2   5   8     1416.17     1436.34    155.47 o 
   3   5   8     1754.18     1636.81    135.33 o 
   4   5   8        0.64       60.72    191.47 o 
   5   5   8       67.77      103.15    193.66 o 
   6   5   8       37.27      -62.60    130.48 o 
   7   5   8     1849.76     1724.36    178.23 o 
   8   5   8      153.94      110.70    202.22 o 
  -7   6   8      601.09      442.74    144.10 o 
  -6   6   8      280.20      286.67    147.40 o 
  -5   6   8      159.74       90.63    129.83 o 
  -4   6   8        1.74       24.33    140.17 o 
  -3   6   8     1338.95     1344.03    143.98 o 
  -2   6   8     1601.25     1613.08    126.17 o 
  -1   6   8     2479.94     2452.97    144.33 o 
   0   6   8      511.01      422.94    161.00 o 
   1   6   8      336.60      198.26    159.11 o 
   2   6   8       46.37       95.66    158.31 o 
   3   6   8      610.85      531.45    163.95 o 
   4   6   8      471.61      377.77    198.35 o 
   5   6   8     1852.38     1430.82    176.52 o 
   6   6   8      301.10      285.15    205.29 o 
   7   6   8      246.10       45.01    261.14 o 
  -5   7   8      402.95      282.93    183.96 o 
  -4   7   8     1227.97     1309.11    182.20 o 
  -3   7   8      197.50      134.04    150.97 o 
  -2   7   8      219.49      200.02    156.66 o 
  -1   7   8      293.22      162.04    166.79 o 
   0   7   8      682.73      753.72    167.03 o 
   1   7   8     1009.43      875.13    171.69 o 
   2   7   8     1715.26     1501.93    210.67 o 
   3   7   8      202.81      173.53    174.90 o 
   4   7   8       32.36      -81.24    180.62 o 
   5   7   8        0.40      123.62    208.49 o 
  -3   8   8      176.56      215.02    176.86 o 
  -2   8   8     1073.81      931.76    226.65 o 
  -1   8   8      175.16      142.56    256.34 o 
   0   8   8     1069.51      844.12    259.76 o 
   1   8   8        3.04      276.53    254.36 o 
   2   8   8        7.42        1.80    258.84 o 
   3   8   8      234.98       48.97    262.38 o 
  -9   0   9      252.66       70.44    156.81 o 
  -7   0   9      456.61      616.55    137.96 o 
  -5   0   9     5797.72     6006.54    177.24 o 
  -3   0   9     3315.44     3510.67    163.07 o 
  -1   0   9      577.07      522.52    119.16 o 
   1   0   9     9221.09     9441.42    531.34 o 
   3   0   9     2528.43     2601.31    160.49 o 
   5   0   9        7.23       30.16    121.29 o 
   7   0   9     4247.28     4480.69    217.29 o 
   9   0   9     2342.58     2151.75    172.80 o 
  -9   1   9      955.52      801.49    135.51 o 
  -8   1   9      316.05      216.67    100.04 o 
  -7   1   9     2553.54     2793.58    214.58 o 
  -6   1   9       75.43      105.02    106.04 o 
  -5   1   9      116.99       83.11     78.76 o 
  -4   1   9      158.51      113.51     84.64 o 
  -3   1   9     5375.29     5467.40    146.17 o 
  -2   1   9     1979.98     1971.91     91.89 o 
  -1   1   9     7378.85     7701.34    144.08 o 
   0   1   9      797.75      801.85     92.57 o 
   1   1   9      212.25      213.57     89.99 o 
   2   1   9        1.36      -14.21     89.38 o 
   3   1   9     4770.82     5088.16    124.41 o 
   4   1   9     1062.85      964.89     97.65 o 
   5   1   9     7606.38     7799.86    177.26 o 
   6   1   9      611.22      565.89    104.81 o 
   7   1   9      136.85      128.46    139.67 o 
   8   1   9       14.77      -52.69    109.66 o 
   9   1   9      822.48      683.83    131.68 o 
  -9   2   9       88.78      135.41    125.19 o 
  -8   2   9       29.93       19.57    107.81 o 
  -7   2   9      373.01      373.69    105.32 o 
  -6   2   9     1508.55     1424.92     95.34 o 
  -5   2   9     2786.11     2951.64    116.80 o 
  -4   2   9     2045.78     2074.85     95.82 o 
  -3   2   9     1393.56     1365.73     91.33 o 
  -2   2   9        4.69       31.03     75.84 o 
  -1   2   9      671.78      754.98     85.43 o 
   0   2   9     1482.11     1498.93     89.33 o 
   1   2   9     4115.70     4159.29    105.15 o 
   2   2   9     3991.72     4171.60    112.91 o 
   3   2   9     1659.65     1676.55    100.70 o 
   4   2   9      913.75      868.12    107.56 o 
   5   2   9       13.20       34.03     85.54 o 
   6   2   9       29.34       61.59    121.43 o 
   7   2   9     2546.87     2445.36    124.44 o 
   8   2   9     1226.18     1218.44    133.02 o 
   9   2   9     1197.52     1038.77    153.13 o 
  -9   3   9      260.17      232.75    149.13 o 
  -8   3   9     1637.69     1394.47    118.82 o 
  -7   3   9      599.30      508.28    128.00 o 
  -6   3   9      309.88      296.44     99.28 o 
  -5   3   9      212.56      155.69     72.60 o 
  -4   3   9      708.15      680.93     98.06 o 
  -3   3   9     2793.06     2818.63    107.29 o 
  -2   3   9     8949.35     8959.97    238.85 o 
  -1   3   9      505.17      493.92     84.17 o 
   0   3   9     3229.05     3485.08    118.33 o 
   1   3   9        0.62        7.20     90.52 o 
   2   3   9      423.20      431.72    108.55 o 
   3   3   9      311.20      296.96     91.17 o 
   4   3   9     4944.86     4810.55    111.36 o 
   5   3   9      704.91      662.65    112.50 o 
   6   3   9     1828.83     1809.32    119.40 o 
   7   3   9      208.22      229.39    107.60 o 
   8   3   9       63.69      140.95    159.45 o 
  -8   4   9        0.47       45.13    147.76 o 
  -7   4   9      155.85       73.92    103.46 o 
  -6   4   9     1302.38     1340.12    112.59 o 
  -5   4   9       70.78      163.63    104.15 o 
  -4   4   9     2618.01     2704.65    100.32 o 
  -3   4   9       11.47       18.10     78.89 o 
  -2   4   9      204.20      146.31     93.41 o 
  -1   4   9      781.98      745.35    108.20 o 
   0   4   9     2613.71     2718.78    102.97 o 
   1   4   9      186.69      139.27    100.83 o 
   2   4   9     8708.29     8345.99    139.07 o 
   3   4   9       19.57       42.29    102.55 o 
   4   4   9      570.56      502.92    130.75 o 
   5   4   9        4.91       -2.48    132.11 o 
   6   4   9     1148.14     1177.82    141.21 o 
   7   4   9       44.59       40.45    143.05 o 
   8   4   9     1606.93     1299.95    171.41 o 
  -7   5   9      292.47      143.98    149.50 o 
  -6   5   9      116.53       99.71    120.19 o 
  -5   5   9      108.64      126.34    115.71 o 
  -4   5   9      648.38      532.52    126.43 o 
  -3   5   9       13.96       29.41    121.40 o 
  -2   5   9     4718.62     4779.64    135.61 o 
  -1   5   9      369.98      273.55     97.84 o 
   0   5   9     1576.97     1562.81    105.31 o 
   1   5   9        9.58       -8.25    112.39 o 
   2   5   9      903.51      863.89    159.58 o 
   3   5   9      156.93      318.83    157.50 o 
   4   5   9     3320.24     3302.51    154.75 o 
   5   5   9      240.43      157.77    199.72 o 
   6   5   9     1237.48     1066.83    216.69 o 
   7   5   9        1.14       20.93    179.91 o 
  -6   6   9     1086.30     1044.22    186.95 o 
  -5   6   9      588.95      459.22    147.22 o 
  -4   6   9     1014.48      840.68    147.30 o 
  -3   6   9      282.94      257.57    131.02 o 
  -2   6   9       10.15      -19.83    133.83 o 
  -1   6   9       72.94       92.87    134.75 o 
   0   6   9     1462.56     1472.08    203.02 o 
   1   6   9      669.89      470.30    162.88 o 
   2   6   9     2087.19     1955.98    150.77 o 
   3   6   9      567.26      390.18    205.87 o 
   4   6   9       14.99      -21.05    142.00 o 
   5   6   9        9.29      176.83    247.29 o 
   6   6   9      878.42      730.95    259.49 o 
  -5   7   9        0.24       10.85    193.05 o 
  -4   7   9      186.57      153.91    162.75 o 
  -3   7   9      757.25      562.80    188.43 o 
  -2   7   9      337.12      294.82    170.05 o 
  -1   7   9     1360.07     1182.64    210.90 o 
   0   7   9      196.03      233.76    168.16 o 
   1   7   9       38.86      -15.82    229.15 o 
   2   7   9      186.69      240.59    247.82 o 
   3   7   9      725.21      577.58    256.62 o 
   4   7   9      396.62      325.94    255.94 o 
  -2   8   9       65.74       40.42    263.52 o 
  -1   8   9      159.88       82.94    262.20 o 
   0   8   9      102.52      240.92    259.36 o 
   1   8   9     1550.79     1273.95    381.88 o 
  -8   0  10      937.39      887.67    172.60 o 
  -6   0  10      327.76      214.61    159.92 o 
  -4   0  10      378.16      342.01    106.90 o 
  -2   0  10     7854.67     8053.95    218.04 o 
   0   0  10     1911.89     2026.36    160.78 o 
   2   0  10      340.75      342.34    120.68 o 
   4   0  10     5444.86     5497.29    421.36 o 
   6   0  10     1739.57     1834.25    202.55 o 
   8   0  10      294.70      251.86    205.97 o 
  -9   1  10       39.72       84.01    112.51 o 
  -8   1  10       12.08        5.57    107.46 o 
  -7   1  10       37.35       65.68    113.25 o 
  -6   1  10     3001.94     3137.03    108.68 o 
  -5   1  10      544.32      485.42     88.87 o 
  -4   1  10     2521.04     2512.71    104.32 o 
  -3   1  10       50.92       32.25     77.22 o 
  -2   1  10       16.09       34.49     75.78 o 
  -1   1  10      177.13      209.90     82.92 o 
   0   1  10     5896.33     6312.69    120.45 o 
   1   1  10     1000.45      963.58     88.80 o 
   2   1  10     5167.62     5375.24    117.96 o 
   3   1  10       60.89       22.81     93.25 o 
   4   1  10        9.74       40.20     84.86 o 
   5   1  10      184.41       86.75     96.97 o 
   6   1  10      952.80     1071.69    141.52 o 
   7   1  10      465.68      379.97    117.59 o 
   8   1  10     2445.01     2132.10    168.27 o 
  -9   2  10      332.37      267.87    129.38 o 
  -8   2  10      573.48      602.55    145.28 o 
  -7   2  10      324.51      269.04     94.95 o 
  -6   2  10      168.53      149.31    113.23 o 
  -5   2  10      146.30       87.45     96.35 o 
  -4   2  10      366.08      334.19     86.92 o 
  -3   2  10      166.09      167.19     92.74 o 
  -2   2  10     3969.60     4056.88    110.00 o 
  -1   2  10     1482.00     1542.72    108.08 o 
   0   2  10      671.90      670.57     85.16 o 
   1   2  10       38.90       47.72     91.06 o 
   2   2  10      705.82      740.23    106.56 o 
   3   2  10     2294.02     2243.99    114.68 o 
   4   2  10     3093.41     3102.33    120.42 o 
   5   2  10     2974.66     2869.62    133.45 o 
   6   2  10      762.15      654.30    142.04 o 
   7   2  10        4.48       57.60    116.38 o 
   8   2  10      112.15       46.71    136.32 o 
  -8   3  10       57.75       99.47    135.87 o 
  -7   3  10      172.52      201.60    102.61 o 
  -6   3  10      157.71      113.56     99.72 o 
  -5   3  10     2879.20     2921.93    135.29 o 
  -4   3  10      260.29      191.77     96.91 o 
  -3   3  10      431.07      387.96     87.73 o 
  -2   3  10      153.00      148.40     92.87 o 
  -1   3  10      930.41      889.21     97.03 o 
   0   3  10     1472.20     1433.36    100.04 o 
   1   3  10     4324.63     4394.49    107.97 o 
   2   3  10     2253.84     2317.57    116.32 o 
   3   3  10      813.00      757.54    113.54 o 
   4   3  10        4.14      -53.68    124.11 o 
   5   3  10      538.82      428.90    145.10 o 
   6   3  10      812.91      665.23    129.67 o 
   7   3  10     3155.32     2974.03    143.74 o 
   8   3  10      747.88      630.61    140.57 o 
  -8   4  10       10.82       34.44    139.09 o 
  -7   4  10     1479.79     1447.43    138.79 o 
  -6   4  10       11.49       26.57     95.82 o 
  -5   4  10        4.34       -0.84    125.46 o 
  -4   4  10       98.22       77.76     97.23 o 
  -3   4  10     1976.86     2073.61    132.57 o 
  -2   4  10      118.54       99.14     94.61 o 
  -1   4  10     1918.73     2013.99    105.19 o 
   0   4  10        5.38      -15.46     97.59 o 
   1   4  10       33.27       21.36     91.36 o 
   2   4  10      495.05      505.86    104.66 o 
   3   4  10     2444.89     2481.38    129.14 o 
   4   4  10      147.36      141.19    150.41 o 
   5   4  10     2682.15     2645.27    130.31 o 
   6   4  10       68.23       40.60    116.73 o 
   7   4  10      170.90      100.97    188.37 o 
  -7   5  10      273.32      165.35    167.44 o 
  -6   5  10       65.12       -0.11    160.35 o 
  -5   5  10     2295.07     2374.70    119.24 o 
  -4   5  10      180.64      165.41    114.58 o 
  -3   5  10      579.07      489.17    125.26 o 
  -2   5  10       19.21       34.32    102.47 o 
  -1   5  10      883.83      860.66    130.19 o 
   0   5  10       18.91       22.29    126.38 o 
   1   5  10     3043.10     3084.19    160.14 o 
   2   5  10      299.20      198.55    159.76 o 
   3   5  10     1417.49     1219.15    146.05 o 
   4   5  10       42.56      -71.77    140.08 o 
   5   5  10      295.70       18.86    227.41 o 
   6   5  10       39.29       80.64    183.66 o 
  -6   6  10       70.49       72.45    140.91 o 
  -5   6  10      106.97       29.64    180.72 o 
  -4   6  10       15.14        6.94    175.62 o 
  -3   6  10     1130.38     1160.04    122.11 o 
  -2   6  10      674.07      565.38    149.94 o 
  -1   6  10     1285.58     1236.43    142.63 o 
   0   6  10      326.80      320.57    199.75 o 
   1   6  10       12.86       39.57    199.18 o 
   2   6  10        2.18      -34.39    201.03 o 
   3   6  10     1434.93     1254.27    172.58 o 
   4   6  10      737.26      611.46    177.78 o 
   5   6  10     1012.64      923.77    258.12 o 
  -4   7  10      651.85      458.06    154.24 o 
  -3   7  10       84.05      130.79    181.07 o 
  -2   7  10       10.31      143.20    196.71 o 
  -1   7  10      390.72      424.55    253.72 o 
   0   7  10      746.63      467.82    207.91 o 
   1   7  10      475.29      362.53    254.21 o 
   2   7  10     1436.55      986.61    260.32 o 
   3   7  10      460.27      363.32    212.76 o 
  -9   0  11      110.94     -149.33    259.10 o 
  -7   0  11      747.33      653.15    202.28 o 
  -5   0  11     3577.60     3961.40    303.26 o 
  -3   0  11      217.31      239.81    104.48 o 
  -1   0  11     1089.28     1159.16    125.43 o 
   1   0  11     7437.21     8023.91    191.21 o 
   3   0  11     1270.31     1311.05    157.27 o 
   5   0  11     2024.40     1965.82    148.93 o 
   7   0  11     3559.78     3301.49    167.56 o 
  -8   1  11      257.48      240.24    133.35 o 
  -7   1  11      705.31      689.01    129.91 o 
  -6   1  11       59.80       97.97    123.64 o 
  -5   1  11       33.81       19.04    121.57 o 
  -4   1  11      168.37      207.07     95.57 o 
  -3   1  11     2258.32     2401.05    106.28 o 
  -2   1  11     1071.08     1056.35    108.10 o 
  -1   1  11     3434.84     3618.38    109.20 o 
   0   1  11      199.13      144.76     92.40 o 
   1   1  11        0.45        7.88     92.58 o 
   2   1  11        6.09       49.07     93.38 o 
   3   1  11     3869.71     4014.92    123.03 o 
   4   1  11      476.80      361.89     90.42 o 
   5   1  11     3928.02     4011.41    140.13 o 
   6   1  11       99.32      177.38    125.22 o 
   7   1  11       30.86      107.18    156.91 o 
   8   1  11       33.44       25.00    138.56 o 
  -8   2  11        0.64      -42.48    134.62 o 
  -7   2  11      418.61      352.75    119.68 o 
  -6   2  11     1581.60     1556.78    131.68 o 
  -5   2  11     1747.61     1692.35    130.62 o 
  -4   2  11     1723.11     1667.54     84.98 o 
  -3   2  11      149.45      123.53     94.13 o 
  -2   2  11        0.57      -41.17     93.76 o 
  -1   2  11      399.38      394.17     80.03 o 
   0   2  11     2124.26     2099.97     90.33 o 
   1   2  11     2847.61     2897.44    117.45 o 
   2   2  11     1044.20     1008.10    109.11 o 
   3   2  11      761.44      713.56     90.17 o 
   4   2  11       39.57      -61.11    111.73 o 
   5   2  11      867.18      870.64    126.73 o 
   6   2  11      669.60      512.75    118.37 o 
   7   2  11     1569.99     1349.98    155.66 o 
   8   2  11      877.71      530.16    142.94 o 
  -8   3  11     1324.30     1063.20    142.73 o 
  -7   3  11      271.16      200.94    135.16 o 
  -6   3  11      223.19      141.78    117.24 o 
  -5   3  11       77.27       65.00     98.86 o 
  -4   3  11      937.44     1050.82    140.80 o 
  -3   3  11      751.71      828.99    102.51 o 
  -2   3  11     4281.52     4489.67    139.58 o 
  -1   3  11      599.23      683.25     88.84 o 
   0   3  11      865.16      869.30     97.86 o 
   1   3  11       44.60      -12.06    105.66 o 
   2   3  11      130.39       96.18    111.12 o 
   3   3  11      402.22      355.59    122.49 o 
   4   3  11     2533.23     2349.08    133.61 o 
   5   3  11      159.75       94.01    140.56 o 
   6   3  11      338.15      284.67    128.54 o 
   7   3  11       10.27       -1.78    161.66 o 
  -7   4  11      154.34      104.31    138.16 o 
  -6   4  11     1116.60     1067.81    148.62 o 
  -5   4  11       22.22       33.21    127.41 o 
  -4   4  11     1538.96     1597.10    105.47 o 
  -3   4  11        2.31      -86.57    122.56 o 
  -2   4  11      114.58       58.27    135.81 o 
  -1   4  11        1.18      -19.42    109.44 o 
   0   4  11     2460.83     2384.04    121.01 o 
   1   4  11       15.98      -16.39    122.12 o 
   2   4  11     2794.03     2692.88    139.33 o 
   3   4  11       49.36       15.14    127.25 o 
   4   4  11        1.53      -25.42    129.78 o 
   5   4  11       41.18        8.79    148.51 o 
   6   4  11     1716.67     1608.34    156.36 o 
  -6   5  11      207.44       75.61    139.57 o 
  -5   5  11       41.23       22.83    159.24 o 
  -4   5  11      693.82      606.72    131.12 o 
  -3   5  11      252.88       99.96    116.66 o 
  -2   5  11     2217.69     2166.27    114.78 o 
  -1   5  11       22.89        3.14    106.92 o 
   0   5  11      592.49      483.15    125.57 o 
   1   5  11       53.45       52.54    156.49 o 
   2   5  11      265.91      279.34    144.33 o 
   3   5  11       27.87       47.38    162.12 o 
   4   5  11     2158.65     1909.55    307.64 o 
   5   5  11      141.36      167.12    251.14 o 
   6   5  11      367.50       67.52    222.93 o 
  -5   6  11      454.18      300.54    152.10 o 
  -4   6  11      474.38      372.89    182.20 o 
  -3   6  11      192.34      165.64    178.17 o 
  -2   6  11       45.95      100.65    191.89 o 
  -1   6  11       64.61       85.62    165.36 o 
   0   6  11     1177.22     1111.27    158.84 o 
   1   6  11      781.48      639.77    198.83 o 
   2   6  11      421.96      234.36    178.61 o 
   3   6  11       37.36       12.42    205.90 o 
   4   6  11        3.59     -261.39    261.39 o 
  -2   7  11      244.12      203.33    176.88 o 
  -1   7  11      627.92      401.49    261.66 o 
   0   7  11       54.93      -10.54    257.34 o 
   1   7  11        0.35       63.44    258.30 o 
   2   7  11      209.11      180.90    261.39 o 
  -8   0  12     1241.44     1275.06    215.93 o 
  -6   0  12      138.85      106.79    201.73 o 
  -4   0  12     1563.94     1557.43    168.77 o 
  -2   0  12     4946.40     5230.21    417.28 o 
   0   0  12      700.55      706.84    151.86 o 
   2   0  12      980.43      980.31    155.93 o 
   4   0  12     3990.60     4034.19    212.55 o 
   6   0  12      381.68      294.88    206.34 o 
  -8   1  12       28.31     -137.29    137.41 o 
  -7   1  12       68.69      -53.58    145.49 o 
  -6   1  12     2085.81     2002.85    135.61 o 
  -5   1  12      209.25      138.02    107.36 o 
  -4   1  12     1861.16     1824.97    111.71 o 
  -3   1  12        5.29      -21.22     89.30 o 
  -2   1  12      107.19      140.12     86.88 o 
  -1   1  12       72.09       77.75     85.84 o 
   0   1  12     2646.14     2867.85    106.85 o 
   1   1  12      828.74      772.11    108.46 o 
   2   1  12     1806.45     1779.78    137.79 o 
   3   1  12      222.71      156.34    136.05 o 
   4   1  12      145.46       51.32    123.43 o 
   5   1  12        1.82       46.67    126.39 o 
   6   1  12     1371.40     1200.52    123.45 o 
   7   1  12      252.92      214.40    181.71 o 
  -8   2  12      732.91      204.21    268.71 o 
  -7   2  12       90.28      190.79    143.93 o 
  -6   2  12        2.84       10.32    117.47 o 
  -5   2  12        0.11       71.98    106.25 o 
  -4   2  12     1341.46     1333.22    119.37 o 
  -3   2  12     1189.90     1166.76    125.95 o 
  -2   2  12     1949.73     1932.18    106.62 o 
  -1   2  12     1202.82     1129.00    111.27 o 
   0   2  12      245.74      224.24     86.55 o 
   1   2  12        0.62        5.37     79.90 o 
   2   2  12      672.43      585.60    123.20 o 
   3   2  12     1881.24     1807.28    143.06 o 
   4   2  12     2033.38     2177.48    145.25 o 
   5   2  12     1952.42     1765.81    123.62 o 
   6   2  12      224.07      164.09    158.60 o 
   7   2  12        0.06      -56.12    149.60 o 
  -7   3  12      257.41      329.12    136.90 o 
  -6   3  12      218.95      150.46    127.14 o 
  -5   3  12     1088.45     1117.73    131.70 o 
  -4   3  12      153.01      173.22    115.00 o 
  -3   3  12      120.76      136.36    112.06 o 
  -2   3  12      153.91       55.51    123.11 o 
  -1   3  12      431.08      420.81    121.57 o 
   0   3  12      618.84      510.03    123.89 o 
   1   3  12     3986.43     4073.20    128.10 o 
   2   3  12      746.16      752.76    145.46 o 
   3   3  12      866.01      762.03    140.69 o 
   4   3  12       80.71       46.62    125.53 o 
   5   3  12       54.56       62.39    122.72 o 
   6   3  12      867.14      706.62    148.05 o 
  -6   4  12       62.72       43.96    136.73 o 
  -5   4  12       57.80       54.63    145.54 o 
  -4   4  12      273.38      163.32    144.15 o 
  -3   4  12     3367.80     3508.96    140.25 o 
  -2   4  12       11.05      -45.21    123.61 o 
  -1   4  12     1399.79     1367.12    130.13 o 
   0   4  12        2.83     -104.88    116.34 o 
   1   4  12      373.89      272.93    146.63 o 
   2   4  12       72.75       82.50    153.44 o 
   3   4  12     2238.95     2234.18    142.08 o 
   4   4  12       38.50       34.93    122.43 o 
   5   4  12     1426.18     1180.35    164.02 o 
   6   4  12       77.76        6.83    164.37 o 
  -5   5  12     1005.06      933.32    166.75 o 
  -4   5  12       40.98      -49.29    145.69 o 
  -3   5  12      135.29      -27.99    143.72 o 
  -2   5  12      468.74      293.37    108.97 o 
  -1   5  12      687.52      576.04    126.48 o 
   0   5  12        0.34       13.72    121.87 o 
   1   5  12     2829.25     2620.02    150.89 o 
   2   5  12      275.94      257.47    129.87 o 
   3   5  12      265.02      304.95    205.60 o 
   4   5  12       15.21      182.39    158.77 o 
   5   5  12      359.80      184.17    227.80 o 
  -3   6  12      899.83      741.67    157.14 o 
  -2   6  12      783.24      445.34    170.28 o 
  -1   6  12      531.88      379.70    174.66 o 
   0   6  12      115.96      190.62    209.22 o 
   1   6  12       58.11      -97.52    208.76 o 
   2   6  12       91.07        0.55    385.15 o 
   3   6  12      733.45      520.68    185.43 o 
  -7   0  13      748.04      527.89    259.68 o 
  -5   0  13     1280.01     1276.11    207.45 o 
  -3   0  13        1.68      -63.01    195.98 o 
  -1   0  13     2541.20     2931.74    204.41 o 
   1   0  13     3848.02     4118.49    322.27 o 
   3   0  13       34.46       81.00    160.65 o 
   5   0  13      407.05      459.91    205.65 o 
  -7   1  13      136.56      213.24    149.07 o 
  -6   1  13       32.28       89.21    144.54 o 
  -5   1  13       33.54       96.98    101.53 o 
  -4   1  13        1.80      -34.27    106.03 o 
  -3   1  13     1793.12     1773.16    121.98 o 
  -2   1  13      297.46      214.25    123.63 o 
  -1   1  13      812.15      808.26    113.60 o 
   0   1  13       31.34      -69.52    121.67 o 
   1   1  13       42.04        7.71    135.71 o 
   2   1  13      101.45      105.38    122.67 o 
   3   1  13     2617.42     2663.43    135.75 o 
   4   1  13      374.03      277.59    142.94 o 
   5   1  13     1729.63     1544.14    144.15 o 
   6   1  13       12.15      -25.39    161.16 o 
  -7   2  13      233.31      210.92    151.13 o 
  -6   2  13     1062.61      845.47    149.23 o 
  -5   2  13      558.88      439.25    122.14 o 
  -4   2  13      396.60      328.66    143.25 o 
  -3   2  13       79.60       90.82    124.45 o 
  -2   2  13      128.99      130.51    112.32 o 
  -1   2  13     1297.48     1311.32    127.21 o 
   0   2  13     1182.92     1071.58    127.29 o 
   1   2  13     2017.30     2138.58    121.71 o 
   2   2  13      144.03       89.54    137.97 o 
   3   2  13       10.42      -57.32    124.24 o 
   4   2  13      277.81      357.61    127.39 o 
   5   2  13      269.58      237.03    176.70 o 
   6   2  13      654.94      456.12    184.15 o 
  -6   3  13       46.73      126.12    148.09 o 
  -5   3  13       36.29       55.82    143.88 o 
  -4   3  13      169.18      179.24    118.41 o 
  -3   3  13      862.00      599.68    145.38 o 
  -2   3  13     1327.38     1222.92    119.25 o 
  -1   3  13      116.70      230.94    123.02 o 
   0   3  13      104.03        5.70    124.18 o 
   1   3  13      385.35      300.06    125.01 o 
   2   3  13      534.84      471.45    127.00 o 
   3   3  13      521.32      472.38    128.49 o 
   4   3  13     1754.68     1639.05    162.94 o 
   5   3  13       73.03      120.72    178.43 o 
  -5   4  13        1.58       50.09    128.83 o 
  -4   4  13      314.78      292.87    160.14 o 
  -3   4  13       76.11      109.65    146.38 o 
  -2   4  13       42.60       82.40    142.25 o 
  -1   4  13       80.00       66.42    142.18 o 
   0   4  13     1239.26     1160.90    131.64 o 
   1   4  13       25.00       50.56    116.07 o 
   2   4  13     1376.90     1326.03    160.71 o 
   3   4  13        8.64      -91.22    169.32 o 
   4   4  13       48.68       59.01    154.37 o 
   5   4  13       43.79       61.63    191.75 o 
  -4   5  13      467.43      294.32    151.52 o 
  -3   5  13       58.47       76.76    145.99 o 
  -2   5  13     1071.97      906.18    150.69 o 
  -1   5  13       54.57       91.93    152.47 o 
   0   5  13       79.46       -9.22    163.79 o 
   1   5  13       16.77       63.82    152.42 o 
   2   5  13      635.58      476.20    177.66 o 
   3   5  13       61.33       28.68    209.50 o 
   0   6  13      747.18      593.58    262.24 o 
  -6   0  14       34.10        3.04    259.16 o 
  -4   0  14      564.56      421.47    208.81 o 
  -2   0  14     2214.28     2197.02    211.52 o 
   0   0  14       84.04        8.77    140.19 o 
   2   0  14     1065.98     1137.19    168.55 o 
   4   0  14     2550.79     2435.72    260.90 o 
  -6   1  14     1257.64      939.02    154.61 o 
  -5   1  14      234.57      143.93    136.39 o 
  -4   1  14      399.05      334.86    121.13 o 
  -3   1  14        0.19      -29.53    143.17 o 
  -2   1  14       17.51       47.14    114.98 o 
  -1   1  14      194.47      131.11    125.97 o 
   0   1  14     2338.93     2458.71    148.15 o 
   1   1  14      343.03      331.47    115.29 o 
   2   1  14      736.07      658.98    119.12 o 
   3   1  14       21.82      -42.99    128.65 o 
   4   1  14      639.76      637.04    160.17 o 
   5   1  14       54.11       15.14    148.13 o 
  -6   2  14        0.08      129.92    165.11 o 
  -5   2  14      115.44        6.62    149.10 o 
  -4   2  14      469.88      353.14    136.26 o 
  -3   2  14      845.12      835.67    146.53 o 
  -2   2  14      966.50      943.10    112.39 o 
  -1   2  14      413.28      424.37    141.84 o 
   0   2  14       20.77      -46.60    106.47 o 
   1   2  14       34.80       30.89    114.30 o 
   2   2  14      484.62      404.60    109.71 o 
   3   2  14      779.90      669.44    165.72 o 
   4   2  14     1003.69      803.37    163.17 o 
   5   2  14      639.44      396.17    165.97 o 
  -5   3  14      864.14      731.94    186.53 o 
  -4   3  14        0.94       33.21    144.72 o 
  -3   3  14       46.62      148.62    176.38 o 
  -2   3  14        0.76       48.81    118.91 o 
  -1   3  14      828.51      655.70    119.98 o 
   0   3  14      134.06       96.91    127.97 o 
   1   3  14     1647.71     1542.39    150.15 o 
   2   3  14      381.49      173.46    157.75 o 
   3   3  14       98.11       33.84    178.16 o 
   4   3  14       30.69      -28.73    147.87 o 
  -4   4  14       23.87       65.69    163.41 o 
  -3   4  14     1721.01     1349.88    168.21 o 
  -2   4  14       12.65       38.54    143.81 o 
  -1   4  14      618.93      533.43    160.39 o 
   0   4  14        3.89        6.33    157.79 o 
   1   4  14      112.13       31.67    151.29 o 
   2   4  14       31.69     -103.10    180.72 o 
   3   4  14     1328.82      809.24    195.88 o 
  -2   5  14       36.44      -29.87    374.56 o 
  -1   5  14      626.46      555.30    165.94 o 
   0   5  14       42.94      -10.94    169.08 o 
   1   5  14      708.54      432.60    246.37 o 
  -5   0  15      871.52      689.38    220.34 o 
  -3   0  15       40.44      240.05    204.32 o 
  -1   0  15      722.14      717.45    148.62 o 
   1   0  15     1441.06     1477.96    232.98 o 
   3   0  15      443.58      104.10    181.85 o 
  -5   1  15      311.12      214.03    142.43 o 
  -4   1  15       28.53      -15.93    148.97 o 
  -3   1  15     1389.53     1282.55    151.01 o 
  -2   1  15      172.43      108.54    125.87 o 
  -1   1  15      410.15      330.04    133.44 o 
   0   1  15        5.54        3.72    129.47 o 
   1   1  15       82.12       -9.73    143.63 o 
   2   1  15      178.61      191.15    158.84 o 
   3   1  15     1343.69     1171.42    183.09 o 
   4   1  15      320.21      269.32    164.71 o 
  -4   2  15      140.78      200.89    184.59 o 
  -3   2  15       14.92        0.99    180.38 o 
  -2   2  15       11.03      116.98    158.15 o 
  -1   2  15      440.03      346.38    135.37 o 
   0   2  15     1042.43     1127.15    160.93 o 
   1   2  15      899.89      828.97    160.78 o 
   2   2  15      185.94      214.19    158.25 o 
   3   2  15      210.30      127.01    161.17 o 
  -3   3  15      313.30      302.71    183.47 o 
  -2   3  15      729.96      700.76    181.42 o 
  -1   3  15       59.15       84.75    178.69 o 
   0   3  15        3.24      -12.09    179.15 o 
   1   3  15      283.40      282.29    160.58 o 
   2   3  15      744.28      497.48    164.06 o 
   3   3  15      374.57      238.65    259.92 o 
  -1   4  15       78.29        2.55    163.37 o 
   0   4  15     1185.40      969.39    154.02 o 
  -2   0  16      472.94      598.74    259.85 o 
   0   0  16        0.17     -117.40    209.75 o 
   2   0  16     1174.84      898.98    299.98 o 
  -3   1  16       16.76       24.21    152.29 o 
  -2   1  16      553.44      375.34    167.11 o 
  -1   1  16      138.56      120.07    164.37 o 
   0   1  16     1402.16     1000.95    168.34 o 
   1   1  16       42.44       28.32    162.78 o 
   2   1  16       14.19      162.58    183.06 o 
  -2   2  16      220.59      114.23    166.03 o 
  -1   2  16       64.01      155.82    148.67 o 
   0   2  16       32.03      -52.02    150.28 o 
   1   2  16        0.78       77.14    183.30 o 
                                                 
